# Supplementary material for: Global Variation in Zooplankton Niche Divergence Across Ocean Basins
Source: Ecol Lett. 2025 Feb 20;28(2):e70089. doi: 10.1111/ele.70089 (PMC11841027; doi:10.1111/ele.70089)
Supplement: Supplementary file 2 — Data S1. [file ELE-28-0-s002.xlsx]

## Sheet: data
Species	Phylum	Class	Order	Family	Area	N1	N2	Div-Con	D	BG_D1	BG_D2	BG_Dsd1	BG_Dsd2	Bathymetry	Temperature	Chlorophyll-a	Mixed Layer Depth	Nitrate	Salinity	Wind Stress
Themisto gaudichaudii	Arthropoda	Malacostraca	Amphipoda	Hyperiidae	SP-AR	189	495	Y	0.058	0.141	0.065	0.013	0.031	-3127.6	7.741	4.527	74.273	19.252	22.832	0.024
Gaetanus tenuispinus	Arthropoda	Copepoda	Calanoida	Aetideidae	SP-AR	55	120	Y	0.055	0.14	0.095	0.023	0.014	-2122.8	5.974	7.18	181.674	14.963	21.255	-0.173
Aetideus armatus	Arthropoda	Copepoda	Calanoida	Aetideidae	SP-AR	65	71	Y	0.087	0.305	0.135	0.021	0.005	-2200.84	13.934	7.888	168.13	13.011	31.898	-0.176
Metridia lucens	Arthropoda	Copepoda	Calanoida	Metridinidae	SP-AR	102	739	Y	0.049	0.207	0.078	0.011	0.002	-2258.67	12.107	6.329	266.072	15.181	27.833	-0.11
Rhincalanus nasutus	Arthropoda	Copepoda	Calanoida	Rhincalanidae	SP-AR	72	100	N	0.09	0.149	0.325	0.091	0.161	-2361.36	13.782	9.245	217.186	9.693	36.046	-0.174
Clausocalanus brevipes	Arthropoda	Copepoda	Calanoida	Clausocalanidae	SP-AR	54	211	Y	0.255	0.283	0.195	0.012	0.008	-3288.29	11.168	5.704	123.597	22.518	33.845	0.091
Oithona atlantica	Arthropoda	Copepoda	Cyclopoida	Oithonidae	SP-AR	167	134	Y	0.096	0.292	0.128	0.024	0.008	-1394.78	9.453	7.83	250.063	4.902	21.225	-0.189
Oithona similis	Arthropoda	Copepoda	Cyclopoida	Oithonidae	SP-AR	571	845	Y	0.136	0.268	0.095	0.02	0.041	-2687.96	9.115	9.41	176.315	18.532	20.001	0.076
Microsetella norvegica	Arthropoda	Copepoda	Harpacticoida	Ectinosomatidae	SP-AR	155	172	N	0.154	0.18	0.139	0.104	0.091	-1325.84	13.629	9.069	308.656	18.759	27.256	-0.193
Eukrohnia hamata	Chaetognatha	Sagittoidea	Phragmophora	Eukrohniidae	SP-AR	156	432	Y	0.229	0.57	0.174	0.045	0.01	-4485.36	14.896	7.294	136.976	19.268	20.139	0.013
Limacina retroversa	Mollusca	Gastropoda	Pteropoda	Limacinidae	SP-AR	222	1101	Y	0.062	0.129	0.061	0.015	0.003	-3306.57	9.787	7.428	205.072	14.498	27.456	-0.193
Themisto gaudichaudii	Arthropoda	Malacostraca	Amphipoda	Hyperiidae	SO-SP	697	189	Y	0.155	0.231	0.238	0.011	0.02	-3127.6	7.741	4.527	74.273	19.252	22.832	0.024
Metridia lucens	Arthropoda	Copepoda	Calanoida	Metridinidae	SO-SP	270	102	Y	0.105	0.161	0.215	0.013	0.027	-2258.67	12.107	6.329	266.072	15.181	27.833	-0.11
Calanus propinquus	Arthropoda	Copepoda	Calanoida	Calanidae	SO-SP	1052	50	N	0.083	0.126	0.281	0.098	0.101	-2326.25	6.728	8.143	149.906	25.832	38.054	-0.034
Ctenocalanus vanus	Arthropoda	Copepoda	Calanoida	Clausocalanidae	SO-SP	50	122	N	0.204	0.298	0.137	0.108	0.112	-2485.43	16.503	8.927	279.712	19.315	36.387	-0.028
Calanoides acutus	Arthropoda	Copepoda	Calanoida	Calanidae	SO-SP	1273	107	Y	0.128	0.149	0.31	0.005	0.026	-2869.19	5.642	6.063	145.47	25.178	36.157	-0.023
Rhincalanus gigas	Arthropoda	Copepoda	Calanoida	Rhincalanidae	SO-SP	1373	117	Y	0.123	0.136	0.339	0.008	0.029	-3009.45	7.871	6.001	139.897	24.403	27.479	-0.005
Ctenocalanus citer	Arthropoda	Copepoda	Calanoida	Clausocalanidae	SO-SP	616	108	N	0.084	0.125	0.216	0.087	0.111	-3185.29	8.829	4.918	166.983	24.111	36.747	0.054
Calanus simillimus	Arthropoda	Copepoda	Calanoida	Calanidae	SO-SP	977	415	N	0.161	0.172	0.222	0.084	0.097	-3190.33	7.255	5.963	123.438	24.31	23.216	0.041
Clausocalanus laticeps	Arthropoda	Copepoda	Calanoida	Clausocalanidae	SO-SP	546	125	N	0.13	0.164	0.244	0.087	0.105	-3244.4	7.767	5.86	94.511	21.896	24.426	0.012
Clausocalanus brevipes	Arthropoda	Copepoda	Calanoida	Clausocalanidae	SO-SP	400	118	Y	0.123	0.162	0.219	0.005	0.023	-3288.29	11.168	5.704	123.597	22.518	33.845	0.091
Oithona similis	Arthropoda	Copepoda	Cyclopoida	Oithonidae	SO-SP	1813	571	Y	0.131	0.18	0.198	0.003	0.017	-2687.96	9.115	9.41	176.315	18.532	20.001	0.076
Euphausia frigida	Arthropoda	Malacostraca	Euphausiacea	Euphausiidae	SO-SP	303	97	Y	0.099	0.174	0.247	0.008	0.024	-4086.49	16.217	4.716	95.27	24.654	26.194	0.052
Thysanoessa macrura	Arthropoda	Malacostraca	Euphausiacea	Euphausiidae	SO-SP	1419	272	Y	0.12	0.212	0.233	0.008	0.015	-4153.39	14.111	6.212	136.744	24.458	25.293	0.09
Eukrohnia hamata	Chaetognatha	Sagittoidea	Phragmophora	Eukrohniidae	SO-SP	523	156	Y	0.2	0.251	0.273	0.008	0.021	-4485.36	14.896	7.294	136.976	19.268	20.139	0.013
Limacina retroversa	Mollusca	Gastropoda	Pteropoda	Limacinidae	SO-SP	438	222	Y	0.108	0.16	0.207	0.008	0.013	-3306.57	9.787	7.428	205.072	14.498	27.456	-0.193
Primno macropa	Arthropoda	Malacostraca	Amphipoda	Phrosinidae	SO-SA	84	62	Y	0.123	0.111	0.385	0.018	0.089	-2988.22	13.669	8.215	110.409	22.734	31.618	-0.055
Themisto gaudichaudii	Arthropoda	Malacostraca	Amphipoda	Hyperiidae	SO-SA	697	90	Y	0.263	0.169	0.383	0.006	0.028	-3127.6	7.741	4.527	74.273	19.252	22.832	0.024
Pseudosagitta maxima	Chaetognatha	Sagittoidea	Aphragmophora	Sagittidae	SO-SA	84	62	Y	0.253	0.116	0.381	0.06	0.107	-2578.95	8.628	4.392	130.865	16.2	24.586	-0.048
Metridia lucens	Arthropoda	Copepoda	Calanoida	Metridinidae	SO-SA	270	102	Y	0.233	0.088	0.347	0.008	0.045	-2258.67	12.107	6.329	266.072	15.181	27.833	-0.11
Calanus propinquus	Arthropoda	Copepoda	Calanoida	Calanidae	SO-SA	1052	126	Y	0.195	0.064	0.37	0.006	0.036	-2326.25	6.728	8.143	149.906	25.832	38.054	-0.034
Pleuromamma robusta	Arthropoda	Copepoda	Calanoida	Metridinidae	SO-SA	84	62	Y	0.124	0.068	0.216	0.01	0.039	-2422.21	13.247	9.138	262.795	14.682	31.604	-0.139
Ctenocalanus vanus	Arthropoda	Copepoda	Calanoida	Clausocalanidae	SO-SA	50	71	N	0.193	0.145	0.149	0.02	0.039	-2485.43	16.503	8.927	279.712	19.315	36.387	-0.028
Metridia gerlachei	Arthropoda	Copepoda	Calanoida	Metridinidae	SO-SA	666	64	Y	0.224	0.078	0.348	0.008	0.037	-2529.96	9.741	9.944	134.099	25.75	37.974	-0.069
Paraeuchaeta antarctica	Arthropoda	Copepoda	Calanoida	Euchaetidae	SO-SA	612	134	Y	0.155	0.065	0.295	0.004	0.029	-2658.85	15.21	10.074	181.426	25.588	35.655	-0.19
Heterorhabdus austrinus	Arthropoda	Copepoda	Calanoida	Heterorhabdidae	SO-SA	324	50	Y	0.082	0.045	0.317	0.008	0.041	-2752.34	7.949	6.993	175.79	23.141	37.065	0.098
Calanoides acutus	Arthropoda	Copepoda	Calanoida	Calanidae	SO-SA	1273	162	Y	0.197	0.071	0.371	0.003	0.029	-2869.19	5.642	6.063	145.47	25.178	36.157	-0.023
Rhincalanus gigas	Arthropoda	Copepoda	Calanoida	Rhincalanidae	SO-SA	1373	197	N	0.176	0.067	0.349	0.084	0.097	-3009.45	7.871	6.001	139.897	24.403	27.479	-0.005
Ctenocalanus citer	Arthropoda	Copepoda	Calanoida	Clausocalanidae	SO-SA	616	54	Y	0.112	0.051	0.476	0.005	0.043	-3185.29	8.829	4.918	166.983	24.111	36.747	0.054
Calanus simillimus	Arthropoda	Copepoda	Calanoida	Calanidae	SO-SA	977	329	Y	0.248	0.109	0.325	0.004	0.014	-3190.33	7.255	5.963	123.438	24.31	23.216	0.041
Clausocalanus laticeps	Arthropoda	Copepoda	Calanoida	Clausocalanidae	SO-SA	546	191	Y	0.241	0.095	0.341	0.005	0.025	-3244.4	7.767	5.86	94.511	21.896	24.426	0.012
Clausocalanus brevipes	Arthropoda	Copepoda	Calanoida	Clausocalanidae	SO-SA	400	50	Y	0.152	0.081	0.409	0.009	0.031	-3288.29	11.168	5.704	123.597	22.518	33.845	0.091
Oithona frigida	Arthropoda	Copepoda	Cyclopoida	Oithonidae	SO-SA	82	98	N	0.32	0.082	0.346	0.007	0.03	-1935.96	9.353	7.519	172.533	24.391	31.807	0.031
Oithona similis	Arthropoda	Copepoda	Cyclopoida	Oithonidae	SO-SA	1813	369	Y	0.193	0.089	0.274	0.002	0.016	-2687.96	9.115	9.41	176.315	18.532	20.001	0.076
Euphausia frigida	Arthropoda	Malacostraca	Euphausiacea	Euphausiidae	SO-SA	303	55	Y	0.149	0.092	0.338	0.006	0.047	-4086.49	16.217	4.716	95.27	24.654	26.194	0.052
Euphausia superba	Arthropoda	Malacostraca	Euphausiacea	Euphausiidae	SO-SA	926	80	Y	0.244	0.118	0.344	0.004	0.031	-2925.27	2.901	7.774	41.403	26.601	38.233	-0.186
Thysanoessa macrura	Arthropoda	Malacostraca	Euphausiacea	Euphausiidae	SO-SA	1419	105	Y	0.239	0.122	0.356	0.003	0.02	-4153.39	14.111	6.212	136.744	24.458	25.293	0.09
Limacina retroversa	Mollusca	Gastropoda	Pteropoda	Limacinidae	SO-SA	438	50	Y	0.169	0.106	0.319	0.085	0.11	-3306.57	9.787	7.428	205.072	14.498	27.456	-0.193
Turborotalita quinqueloba	Foraminifera	Globothalamea	Rotaliida	Globigerinidae	SO-SA	1419	105	N	0.38	0.33	0.2	0.04	0.018	-4500.94	7.658	4.591	94.779	11.132	37.502	0.009
Themisto gaudichaudii	Arthropoda	Malacostraca	Amphipoda	Hyperiidae	SO-NP	212	612	Y	0.043	0.057	0.06	0.008	0.03	-3127.6	7.741	4.527	74.273	19.252	22.832	0.024
Metridia lucens	Arthropoda	Copepoda	Calanoida	Metridinidae	SO-NP	57	76	N	0.078	0.057	0.104	0.009	0.034	-2258.67	12.107	6.329	266.072	15.181	27.833	-0.11
Calanus propinquus	Arthropoda	Copepoda	Calanoida	Calanidae	SO-NP	1052	50	Y	0.09	0.21	0.05	0.03	0.01	-2326.25	6.728	8.143	149.906	25.832	38.054	-0.034
Ctenocalanus vanus	Arthropoda	Copepoda	Calanoida	Clausocalanidae	SO-NP	50	69	N	0.02	0.035	0.032	0.003	0.006	-2485.43	16.503	8.927	279.712	19.315	36.387	-0.028
Heterorhabdus austrinus	Arthropoda	Copepoda	Calanoida	Heterorhabdidae	SO-NP	68	50	N	0.056	0.047	0.044	0.003	0.008	-2752.34	7.949	6.993	175.79	23.141	37.065	0.098
Calanoides acutus	Arthropoda	Copepoda	Calanoida	Calanidae	SO-NP	1273	189	Y	0.14	0.25	0.08	0.01	0.01	-2869.19	5.642	6.063	145.47	25.178	36.157	-0.023
Rhincalanus gigas	Arthropoda	Copepoda	Calanoida	Rhincalanidae	SO-NP	180	262	Y	0.026	0.041	0.028	0.005	0.008	-3009.45	7.871	6.001	139.897	24.403	27.479	-0.005
Ctenocalanus citer	Arthropoda	Copepoda	Calanoida	Clausocalanidae	SO-NP	78	88	Y	0.042	0.04	0.167	0.005	0.045	-3185.29	8.829	4.918	166.983	24.111	36.747	0.054
Calanus simillimus	Arthropoda	Copepoda	Calanoida	Calanidae	SO-NP	977	222	Y	0.14	0.25	0.07	0.01	0	-3190.33	7.255	5.963	123.438	24.31	23.216	0.041
Clausocalanus laticeps	Arthropoda	Copepoda	Calanoida	Clausocalanidae	SO-NP	546	254	Y	0.08	0.18	0.07	0.01	0	-3244.4	7.767	5.86	94.511	21.896	24.426	0.012
Clausocalanus brevipes	Arthropoda	Copepoda	Calanoida	Clausocalanidae	SO-NP	400	55	Y	0.11	0.19	0.06	0.01	0.01	-3288.29	11.168	5.704	123.597	22.518	33.845	0.091
Fritillaria pellucida	Chordata	Appendicularia	Copelata	Fritillariidae	SO-NP	171	50	Y	0.078	0.056	0.096	0.013	0.022	-3443	16.789	4.993	242.105	13.149	37.568	-0.148
Oithona similis	Arthropoda	Copepoda	Cyclopoida	Oithonidae	SO-NP	306	101	Y	0.017	0.024	0.038	0.003	0.013	-2687.96	9.115	9.41	176.315	18.532	20.001	0.076
Thysanoessa macrura	Arthropoda	Malacostraca	Euphausiacea	Euphausiidae	SO-NP	105	199	Y	0.06	0.19	0.07	0.02	0.02	-4153.39	14.111	6.212	136.744	24.458	25.293	0.09
Euphausia frigida	Arthropoda	Malacostraca	Euphausiacea	Euphausiidae	SO-NP	263	985	Y	0.113	0.107	0.132	0.013	0.043	-4086.49	16.217	4.716	95.27	24.654	26.194	0.052
Eukrohnia hamata	Chaetognatha	Sagittoidea	Phragmophora	Eukrohniidae	SO-NP	523	1520	Y	0.031	0.042	0.033	0.005	0.005	-4485.36	14.896	7.294	136.976	19.268	20.139	0.013
Limacina retroversa	Mollusca	Gastropoda	Pteropoda	Limacinidae	SO-NP	1813	497	Y	0.053	0.077	0.09	0.011	0.05	-3306.57	9.787	7.428	205.072	14.498	27.456	-0.193
Clione limacina	Mollusca	Gastropoda	Pteropoda	Clionidae	SO-NP	316	757	N	0.128	0.079	0.043	0.005	0.007	-2752.3	8.084	8.574	146.868	16.052	30.004	-0.151
Themisto gaudichaudii	Arthropoda	Malacostraca	Amphipoda	Hyperiidae	SO-NA	697	776	N	0.03	0.3	0.064	0.041	0.032	-3127.6	7.741	4.527	74.273	19.252	22.832	0.024
Scolecithricella minor	Arthropoda	Copepoda	Calanoida	Scolecitrichidae	SO-NA	212	1445	N	0.145	0.145	0.123	0.002	0.02	-1802.64	8.076	7.263	166.19	14.827	21.168	-0.128
Spinocalanus abyssalis	Arthropoda	Copepoda	Calanoida	Spinocalanidae	SO-NA	106	246	Y	0.024	0.327	0.026	0.042	0.014	-1997.4	9.752	7.818	253.594	14.31	28.448	0.096
Gaetanus tenuispinus	Arthropoda	Copepoda	Calanoida	Aetideidae	SO-NA	212	284	Y	0.065	0.121	0.087	0.005	0.014	-2122.8	5.974	7.18	181.674	14.963	21.255	-0.173
Metridia lucens	Arthropoda	Copepoda	Calanoida	Metridinidae	SO-NA	68	80	Y	0.099	0.207	0.097	0.011	0.024	-2258.67	12.107	6.329	266.072	15.181	27.833	-0.11
Pleuromamma robusta	Arthropoda	Copepoda	Calanoida	Metridinidae	SO-NA	84	7871	Y	0.078	0.146	0.068	0.004	0.005	-2422.21	13.247	9.138	262.795	14.682	31.604	-0.139
Ctenocalanus vanus	Arthropoda	Copepoda	Calanoida	Clausocalanidae	SO-NA	55	430	Y	0.079	0.141	0.099	0.004	0.016	-2485.43	16.503	8.927	279.712	19.315	36.387	-0.028
Eucalanus hyalinus	Arthropoda	Copepoda	Calanoida	Eucalanidae	SO-NA	140	337	N	0.018	0.067	0.063	0.006	0.013	-2586.84	10.79	11.547	294.703	17.527	36.592	-0.047
Haloptilus oxycephalus	Arthropoda	Copepoda	Calanoida	Augaptilidae	SO-NA	263	821	N	0.056	0.13	0.1	0.084	0.1	-2952	9.819	6.807	206.989	21.848	37.912	-0.099
Periphylla periphylla	Cnidaria	Scyphozoa	Coronatae	Periphyllidae	SO-NA	57	189	Y	0.012	0.084	0.057	0.007	0.021	-4494.13	10.869	5.215	72.688	15.179	27.828	-0.079
Oithona similis	Arthropoda	Copepoda	Cyclopoida	Oithonidae	SO-NA	1813	3566	Y	0.004	0.092	0.032	0.008	0.01	-2687.96	9.115	9.41	176.315	18.532	20.001	0.076
Eukrohnia hamata	Chaetognatha	Sagittoidea	Phragmophora	Eukrohniidae	SO-NA	523	294	Y	0.04	0.15	0.06	0.04	0.01	-4485.36	14.896	7.294	136.976	19.268	20.139	0.013
Clione limacina	Mollusca	Gastropoda	Pteropoda	Clionidae	SO-NA	316	3960	Y	0.009	0.056	0.048	0.006	0.017	-2752.3	8.084	8.574	146.868	16.052	30.004	-0.151
Limacina retroversa	Mollusca	Gastropoda	Pteropoda	Limacinidae	SO-NA	270	26361	Y	0.04	0.109	0.052	0.002	0.012	-3306.57	9.787	7.428	205.072	14.498	27.456	-0.193
Limacina helicina	Mollusca	Gastropoda	Pteropoda	Limacinidae	SO-NA	438	31475	Y	0.045	0.144	0.073	0.009	0.012	-2406.45	9.257	6.61	112.643	18.063	18.92	-0.13
Turborotalita quinqueloba	Foraminifera	Globothalamea	Rotaliida	Globigerinidae	SO-NA	155	221	Y	0.07	0.18	0.05	0.02	0.022	-4500.94	7.658	4.591	94.779	11.132	37.502	0.009
Primno macropa	Arthropoda	Malacostraca	Amphipoda	Phrosinidae	SO-IO	306	280	Y	0.124	0.138	0.23	0.009	0.018	-2988.22	13.669	8.215	110.409	22.734	31.618	-0.055
Themisto gaudichaudii	Arthropoda	Malacostraca	Amphipoda	Hyperiidae	SO-IO	697	994	Y	0.253	0.215	0.363	0.003	0.013	-3127.6	7.741	4.527	74.273	19.252	22.832	0.024
Pseudosagitta maxima	Chaetognatha	Sagittoidea	Aphragmophora	Sagittidae	SO-IO	52	71	N	0.324	0.21	0.267	0.036	0.059	-2578.95	8.628	4.392	130.865	16.2	24.586	-0.048
Pseudosagitta gazellae	Chaetognatha	Sagittoidea	Aphragmophora	Sagittidae	SO-IO	513	413	N	0.106	0.145	0.244	0.091	0.086	-3341.34	13.488	6.848	192.516	21.731	34.836	0.025
Scolecithricella minor	Arthropoda	Copepoda	Calanoida	Scolecitrichidae	SO-IO	212	252	Y	0.083	0.177	0.147	0.011	0.024	-1802.64	8.076	7.263	166.19	14.827	21.168	-0.128
Microcalanus pygmaeus	Arthropoda	Copepoda	Calanoida	Clausocalanidae	SO-IO	68	154	Y	0.064	0.192	0.122	0.019	0.014	-2055.57	10.228	6.32	319.934	16.468	20.274	-0.085
Metridia lucens	Arthropoda	Copepoda	Calanoida	Metridinidae	SO-IO	270	654	Y	0.247	0.237	0.297	0.007	0.017	-2258.67	12.107	6.329	266.072	15.181	27.833	-0.11
Calanus propinquus	Arthropoda	Copepoda	Calanoida	Calanidae	SO-IO	1052	202	Y	0.203	0.162	0.45	0.01	0.027	-2326.25	6.728	8.143	149.906	25.832	38.054	-0.034
Pleuromamma robusta	Arthropoda	Copepoda	Calanoida	Metridinidae	SO-IO	84	242	Y	0.174	0.216	0.247	0.019	0.025	-2422.21	13.247	9.138	262.795	14.682	31.604	-0.139
Ctenocalanus vanus	Arthropoda	Copepoda	Calanoida	Clausocalanidae	SO-IO	50	544	Y	0.199	0.451	0.144	0.017	0.016	-2485.43	16.503	8.927	279.712	19.315	36.387	-0.028
Racovitzanus antarcticus	Arthropoda	Copepoda	Calanoida	Scolecitrichidae	SO-IO	291	53	Y	0.14	0.22	0.11	0.01	0.015	-2491.39	9.615	7.188	271.141	21.912	19.057	-0.156
Metridia gerlachei	Arthropoda	Copepoda	Calanoida	Metridinidae	SO-IO	666	81	Y	0.155	0.181	0.409	0.011	0.023	-2529.96	9.741	9.944	134.099	25.75	37.974	-0.069
Eucalanus hyalinus	Arthropoda	Copepoda	Calanoida	Eucalanidae	SO-IO	53	62	Y	0.03	0.06	0.06	0.01	0.01	-2586.84	10.79	11.547	294.703	17.527	36.592	-0.047
Paraeuchaeta antarctica	Arthropoda	Copepoda	Calanoida	Euchaetidae	SO-IO	612	85	Y	0.19	0.171	0.412	0.013	0.039	-2658.85	15.21	10.074	181.426	25.588	35.655	-0.19
Heterorhabdus austrinus	Arthropoda	Copepoda	Calanoida	Heterorhabdidae	SO-IO	324	133	Y	0.099	0.119	0.287	0.009	0.027	-2752.34	7.949	6.993	175.79	23.141	37.065	0.098
Subeucalanus longiceps	Arthropoda	Copepoda	Calanoida	Eucalanidae	SO-IO	50	134	Y	0.079	0.162	0.148	0.041	0.029	-2841.02	10.11	4.682	163.763	19.707	35.035	0.082
Calanoides acutus	Arthropoda	Copepoda	Calanoida	Calanidae	SO-IO	1273	1029	Y	0.315	0.192	0.43	0.004	0.014	-2869.19	5.642	6.063	145.47	25.178	36.157	-0.023
Candacia maxima	Arthropoda	Copepoda	Calanoida	Candaciidae	SO-IO	100	113	Y	0.244	0.228	0.341	0.014	0.041	-2892.21	13.322	3.231	109.632	23.225	36.638	0.184
Haloptilus oxycephalus	Arthropoda	Copepoda	Calanoida	Augaptilidae	SO-IO	354	128	Y	0.178	0.173	0.295	0.009	0.02	-2952	9.819	6.807	206.989	21.848	37.912	-0.099
Rhincalanus gigas	Arthropoda	Copepoda	Calanoida	Rhincalanidae	SO-IO	1373	2164	Y	0.277	0.178	0.403	0.003	0.01	-3009.45	7.871	6.001	139.897	24.403	27.479	-0.005
Neocalanus cristatus	Arthropoda	Copepoda	Calanoida	Calanidae	SO-IO	124	89	Y	0.13	0.33	0.25	0.01	0.017	-3130.34	14.41	7.735	95.248	19.423	19.609	-0.183
Ctenocalanus citer	Arthropoda	Copepoda	Calanoida	Clausocalanidae	SO-IO	616	1576	Y	0.233	0.187	0.343	0.004	0.028	-3185.29	8.829	4.918	166.983	24.111	36.747	0.054
Calanus simillimus	Arthropoda	Copepoda	Calanoida	Calanidae	SO-IO	977	3193	N	0.309	0.213	0.377	0.084	0.085	-3190.33	7.255	5.963	123.438	24.31	23.216	0.041
Clausocalanus laticeps	Arthropoda	Copepoda	Calanoida	Clausocalanidae	SO-IO	546	1667	Y	0.279	0.226	0.362	0.005	0.011	-3244.4	7.767	5.86	94.511	21.896	24.426	0.012
Clausocalanus brevipes	Arthropoda	Copepoda	Calanoida	Clausocalanidae	SO-IO	400	1590	Y	0.282	0.215	0.339	0.005	0.016	-3288.29	11.168	5.704	123.597	22.518	33.845	0.091
Lucicutia ovalis	Arthropoda	Copepoda	Calanoida	Lucicutiidae	SO-IO	171	189	Y	0.016	0.144	0.029	0.01	0.006	-3626.92	14.884	8.007	299.649	20.383	36.608	-0.117
Oikopleura (Vexillaria) labradoriensis	Chordata	Appendicularia	Copelata	Oikopleuridae	SO-IO	121	85	Y	0.04	0.06	0.15	0.03	0.022	-1801.56	13.83	5.383	269.959	7.214	17.757	-0.116
Oncaea curvata	Arthropoda	Copepoda	Cyclopoida	Oncaeidae	SO-IO	53	65	Y	0.163	0.212	0.222	0.031	0.051	-2150.82	8.871	7.927	215.505	24.257	31.101	0.074
Triconia borealis	Arthropoda	Copepoda	Cyclopoida	Oncaeidae	SO-IO	109	70	Y	0.18	0.34	0.23	0.02	0.01	-2063.02	7.106	10.697	106.143	6.516	16.849	-0.239
Oithona frigida	Arthropoda	Copepoda	Cyclopoida	Oithonidae	SO-IO	82	189	Y	0.103	0.198	0.154	0.011	0.021	-1935.96	9.353	7.519	172.533	24.391	31.807	0.031
Oithona similis	Arthropoda	Copepoda	Cyclopoida	Oithonidae	SO-IO	1813	4609	Y	0.252	0.19	0.337	0.005	0.022	-2687.96	9.115	9.41	176.315	18.532	20.001	0.076
Euphausia superba	Arthropoda	Malacostraca	Euphausiacea	Euphausiidae	SO-IO	926	57	N	0.174	0.174	0.228	0.102	0.099	-2925.27	2.901	7.774	41.403	26.601	38.233	-0.186
Euphausia triacantha	Arthropoda	Malacostraca	Euphausiacea	Euphausiidae	SO-IO	128	169	Y	0.225	0.215	0.322	0.018	0.039	-3857.88	12.544	3.807	97.121	23.712	29.694	0.056
Euphausia frigida	Arthropoda	Malacostraca	Euphausiacea	Euphausiidae	SO-IO	303	502	Y	0.262	0.206	0.385	0.007	0.027	-4086.49	16.217	4.716	95.27	24.654	26.194	0.052
Thysanoessa macrura	Arthropoda	Malacostraca	Euphausiacea	Euphausiidae	SO-IO	1419	3068	Y	0.258	0.195	0.347	0.007	0.018	-4153.39	14.111	6.212	136.744	24.458	25.293	0.09
Microsetella norvegica	Arthropoda	Copepoda	Harpacticoida	Ectinosomatidae	SO-IO	50	286	Y	0.2	0.24	0.27	0.04	0.027	-1325.84	13.629	9.069	308.656	18.759	27.256	-0.193
Eukrohnia hamata	Chaetognatha	Sagittoidea	Phragmophora	Eukrohniidae	SO-IO	523	935	Y	0.206	0.239	0.325	0.012	0.014	-4485.36	14.896	7.294	136.976	19.268	20.139	0.013
Pelagobia longicirrata	Annelida	Polychaeta	Phyllodocida	Lopadorrhynchidae	SO-IO	125	195	Y	0.257	0.247	0.365	0.012	0.036	-4651.29	13.958	7.41	197.409	21.828	24.441	-0.032
Limacina helicina	Mollusca	Gastropoda	Pteropoda	Limacinidae	SO-IO	356	981	Y	0.23	0.32	0.43	0	0.021	-2406.45	9.257	6.61	112.643	18.063	18.92	-0.13
Limacina retroversa	Mollusca	Gastropoda	Pteropoda	Limacinidae	SO-IO	438	2073	Y	0.261	0.204	0.339	0.006	0.01	-3306.57	9.787	7.428	205.072	14.498	27.456	-0.193
Salpa thompsoni	Chordata	Thaliacea	Salpida	Salpidae	SO-IO	377	373	Y	0.197	0.185	0.356	0.014	0.036	-3876.81	12.591	3.087	145.675	21.74	37.406	-0.053
Themisto gaudichaudii	Arthropoda	Malacostraca	Amphipoda	Hyperiidae	SO-AR	697	495	N	0.309	0.303	0.078	0.004	0.028	-3127.6	7.741	4.527	74.273	19.252	22.832	0.024
Scolecithricella minor	Arthropoda	Copepoda	Calanoida	Scolecitrichidae	SO-AR	212	596	Y	0.003	0.062	0.019	0.003	0.01	-1802.64	8.076	7.263	166.19	14.827	21.168	-0.128
Spinocalanus abyssalis	Arthropoda	Copepoda	Calanoida	Spinocalanidae	SO-AR	106	50	Y	0.01	0.065	0.053	0.006	0.021	-1997.4	9.752	7.818	253.594	14.31	28.448	0.096
Microcalanus pygmaeus	Arthropoda	Copepoda	Calanoida	Clausocalanidae	SO-AR	68	508	N	0.002	0.124	0.017	0.014	0.018	-2055.57	10.228	6.32	319.934	16.468	20.274	-0.085
Gaetanus brevispinus	Arthropoda	Copepoda	Calanoida	Aetideidae	SO-AR	179	75	Y	0.003	0.026	0.082	0.004	0.074	-2055.72	6.969	7.477	254.319	19.513	31.217	-0.136
Gaetanus tenuispinus	Arthropoda	Copepoda	Calanoida	Aetideidae	SO-AR	212	192	Y	0.018	0.084	0.054	0.006	0.038	-2122.8	5.974	7.18	181.674	14.963	21.255	-0.173
Metridia lucens	Arthropoda	Copepoda	Calanoida	Metridinidae	SO-AR	270	739	Y	0.188	0.255	0.027	0.004	0.007	-2258.67	12.107	6.329	266.072	15.181	27.833	-0.11
Pleuromamma robusta	Arthropoda	Copepoda	Calanoida	Metridinidae	SO-AR	84	240	Y	0.018	0.078	0.039	0.007	0.027	-2422.21	13.247	9.138	262.795	14.682	31.604	-0.139
Spinocalanus longicornis	Arthropoda	Copepoda	Calanoida	Spinocalanidae	SO-AR	155	55	Y	0.012	0.045	0.077	0.002	0.019	-2524.63	7.632	11.444	216.883	16.33	33.251	0.048
Eucalanus hyalinus	Arthropoda	Copepoda	Calanoida	Eucalanidae	SO-AR	75	124	Y	0	0.03	0.03	0	0	-2586.84	10.79	11.547	294.703	17.527	36.592	-0.047
Oithona similis	Arthropoda	Copepoda	Cyclopoida	Oithonidae	SO-AR	1813	845	Y	0.214	0.277	0.025	0.001	0.005	-2687.96	9.115	9.41	176.315	18.532	20.001	0.076
Euphausia frigida	Arthropoda	Malacostraca	Euphausiacea	Euphausiidae	SO-AR	55	62	Y	0.02	0.12	0.05	0.01	0.01	-4086.49	16.217	4.716	95.27	24.654	26.194	0.052
Euphausia vallentini	Arthropoda	Malacostraca	Euphausiacea	Euphausiidae	SO-AR	50	72	N	0.02	0.03	0.05	0.01	0.01	-4322.38	12.487	5.616	170.966	20.656	21.981	0.098
Eukrohnia hamata	Chaetognatha	Sagittoidea	Phragmophora	Eukrohniidae	SO-AR	523	432	Y	0.082	0.235	0.029	0.082	0.084	-4485.36	14.896	7.294	136.976	19.268	20.139	0.013
Limacina helicina	Mollusca	Gastropoda	Pteropoda	Limacinidae	SO-AR	263	727	Y	0.063	0.165	0.019	0.004	0.005	-2406.45	9.257	6.61	112.643	18.063	18.92	-0.13
Clione limacina	Mollusca	Gastropoda	Pteropoda	Clionidae	SO-AR	316	802	N	0.005	0.039	0.019	0.002	0.005	-2752.3	8.084	8.574	146.868	16.052	30.004	-0.151
Limacina retroversa	Mollusca	Gastropoda	Pteropoda	Limacinidae	SO-AR	438	1101	Y	0.215	0.25	0.032	0.002	0.007	-3306.57	9.787	7.428	205.072	14.498	27.456	-0.193
Cyanea capillata	Cnidaria	Scyphozoa	Semaeostomeae	Cyaneidae	SO-AR	78	102	N	0.24	0.16	0.1	0.02	0.03	-875.746	4.021	10.786	35.517	5.278	26.352	0.014
Themisto gaudichaudii	Arthropoda	Malacostraca	Amphipoda	Hyperiidae	SA-SP	90	189	N	0.497	0.279	0.445	0.015	0.03	-3127.6	7.741	4.527	74.273	19.252	22.832	0.024
Flaccisagitta hexaptera	Chaetognatha	Sagittoidea	Aphragmophora	Sagittidae	SA-SP	114	50	N	0.111	0.15	0.27	0.098	0.116	-5012.56	22.748	7.261	184.514	8.842	17.698	0.081
Pseudosagitta lyra	Chaetognatha	Sagittoidea	Aphragmophora	Sagittidae	SA-SP	114	50	Y	0.121	0.149	0.309	0.099	0.102	-4903.14	18.048	9.39	162.439	13.723	20.037	0.091
Mesosagitta minima	Chaetognatha	Sagittoidea	Aphragmophora	Sagittidae	SA-SP	100	51	N	0.462	0.308	0.496	0.019	0.035	-4377.82	18.157	11.646	98.235	10.978	19.209	0.1
Pterosagitta draco	Chaetognatha	Sagittoidea	Aphragmophora	Pterosagittidae	SA-SP	122	62	N	0.139	0.257	0.248	0.101	0.094	-5018.24	21.829	8.13	219.588	14.612	18.106	0.09
Flaccisagitta enflata	Chaetognatha	Sagittoidea	Aphragmophora	Sagittidae	SA-SP	143	72	N	0.122	0.157	0.21	0.092	0.115	-4488.99	20.353	8.614	141.137	13.773	19.423	0.1
Calanoides carinatus	Arthropoda	Copepoda	Calanoida	Calanidae	SA-SP	722	51	N	0.276	0.108	0.164	0.014	0.006	-2108.21	13.881	7.179	324.349	12.574	37.363	-0.096
Gaetanus tenuispinus	Arthropoda	Copepoda	Calanoida	Aetideidae	SA-SP	145	55	N	0.475	0.228	0.353	0.018	0.028	-2122.8	5.974	7.18	181.674	14.963	21.255	-0.173
Metridia lucens	Arthropoda	Copepoda	Calanoida	Metridinidae	SA-SP	102	102	N	0.249	0.273	0.471	0.118	0.096	-2258.67	12.107	6.329	266.072	15.181	27.833	-0.11
Clausocalanus furcatus	Arthropoda	Copepoda	Calanoida	Clausocalanidae	SA-SP	151	373	N	0.365	0.27	0.307	0.012	0.018	-2280.71	16.392	8.141	159.775	10.835	30.413	-0.235
Calanus propinquus	Arthropoda	Copepoda	Calanoida	Calanidae	SA-SP	126	50	N	0.524	0.17	0.226	0.031	0.021	-2326.25	6.728	8.143	149.906	25.832	38.054	-0.034
Ctenocalanus vanus	Arthropoda	Copepoda	Calanoida	Clausocalanidae	SA-SP	71	122	N	0.464	0.333	0.544	0.107	0.106	-2485.43	16.503	8.927	279.712	19.315	36.387	-0.028
Mecynocera clausi	Arthropoda	Copepoda	Calanoida	Paracalanidae	SA-SP	115	312	N	0.197	0.174	0.358	0.098	0.118	-2800.48	15.262	9.167	302.181	8.937	29.763	-0.047
Calanoides acutus	Arthropoda	Copepoda	Calanoida	Calanidae	SA-SP	162	107	N	0.375	0.239	0.221	0.02	0.015	-2869.19	5.642	6.063	145.47	25.178	36.157	-0.023
Undinula vulgaris	Arthropoda	Copepoda	Calanoida	Calanidae	SA-SP	90	207	N	0.241	0.162	0.233	0.013	0.015	-2872.65	20.6	8.886	131.082	5.758	32.616	0.046
Paracalanus aculeatus	Arthropoda	Copepoda	Calanoida	Paracalanidae	SA-SP	73	238	N	0.343	0.363	0.39	0.11	0.144	-2898	23.94	7.97	284.467	12.877	31.538	-0.169
Nannocalanus minor	Arthropoda	Copepoda	Calanoida	Calanidae	SA-SP	121	363	N	0.346	0.381	0.4	0.108	0.104	-3000.29	14.166	7.749	307.752	8.081	30.986	-0.018
Rhincalanus gigas	Arthropoda	Copepoda	Calanoida	Rhincalanidae	SA-SP	197	117	N	0.436	0.372	0.364	0.013	0.022	-3009.45	7.871	6.001	139.897	24.403	27.479	-0.005
Lucicutia flavicornis	Arthropoda	Copepoda	Calanoida	Lucicutiidae	SA-SP	84	181	N	0.281	0.266	0.249	0.016	0.012	-3152.98	20.294	7.097	253.364	11.754	32.037	0.012
Ctenocalanus citer	Arthropoda	Copepoda	Calanoida	Clausocalanidae	SA-SP	54	108	N	0.46	0.263	0.394	0.02	0.017	-3185.29	8.829	4.918	166.983	24.111	36.747	0.054
Calanus simillimus	Arthropoda	Copepoda	Calanoida	Calanidae	SA-SP	329	415	N	0.386	0.253	0.247	0.013	0.01	-3190.33	7.255	5.963	123.438	24.31	23.216	0.041
Clausocalanus arcuicornis	Arthropoda	Copepoda	Calanoida	Clausocalanidae	SA-SP	70	351	Y	0.359	0.405	0.336	0.019	0.036	-3192.38	19.455	7.778	314.198	13.635	29.114	-0.009
Clausocalanus laticeps	Arthropoda	Copepoda	Calanoida	Clausocalanidae	SA-SP	191	125	N	0.436	0.259	0.346	0.014	0.012	-3244.4	7.767	5.86	94.511	21.896	24.426	0.012
Neocalanus gracilis	Arthropoda	Copepoda	Calanoida	Calanidae	SA-SP	61	54	N	0.27	0.228	0.321	0.093	0.109	-3277.99	13.265	7.931	296.85	6.697	34.323	-0.143
Clausocalanus brevipes	Arthropoda	Copepoda	Calanoida	Clausocalanidae	SA-SP	50	118	N	0.547	0.35	0.497	0.025	0.012	-3288.29	11.168	5.704	123.597	22.518	33.845	0.091
Pleuromamma gracilis	Arthropoda	Copepoda	Calanoida	Metridinidae	SA-SP	68	207	N	0.124	0.12	0.47	0.097	0.109	-3297.82	12.848	7.634	288.233	10.058	33.512	-0.14
Calocalanus pavo	Arthropoda	Copepoda	Calanoida	Paracalanidae	SA-SP	68	95	N	0.271	0.281	0.347	0.11	0.106	-3403.43	21.723	7.322	247.05	13.383	33.72	-0.113
Acartia (Acartia) danae	Arthropoda	Copepoda	Calanoida	Acartiidae	SA-SP	75	431	N	0.295	0.29	0.335	0.089	0.093	-3769.57	19.844	8.617	272.805	10.377	28.373	-0.021
Scolecithrix danae	Arthropoda	Copepoda	Calanoida	Scolecitrichidae	SA-SP	86	50	N	0.342	0.314	0.394	0.104	0.121	-3906.03	17.952	7.25	240.314	6.146	27.423	-0.096
Fritillaria pellucida	Chordata	Appendicularia	Copelata	Fritillariidae	SA-SP	58	63	Y	0.05	0.021	0.29	0.008	0.016	-3443	16.789	4.993	242.105	13.149	37.568	-0.148
Oithona setigera	Arthropoda	Copepoda	Cyclopoida	Oithonidae	SA-SP	80	52	N	0.485	0.281	0.403	0.016	0.011	-2239.39	12.989	7.056	125.206	13.073	24.742	-0.012
Triconia conifera	Arthropoda	Copepoda	Cyclopoida	Oncaeidae	SA-SP	83	82	N	0.401	0.423	0.514	0.105	0.103	-2382.58	11.774	6.785	119.357	12.711	29.863	-0.086
Oithona plumifera	Arthropoda	Copepoda	Cyclopoida	Oithonidae	SA-SP	119	338	Y	0.285	0.241	0.35	0.024	0.028	-2134.33	19.154	7.389	256.036	11.556	35.298	-0.091
Oncaea media	Arthropoda	Copepoda	Cyclopoida	Oncaeidae	SA-SP	106	419	N	0.293	0.291	0.343	0.086	0.102	-3009.12	15.68	9.594	344.884	5.092	32.893	-0.105
Oithona similis	Arthropoda	Copepoda	Cyclopoida	Oithonidae	SA-SP	369	571	N	0.244	0.345	0.269	0.093	0.095	-2687.96	9.115	9.41	176.315	18.532	20.001	0.076
Oncaea venusta	Arthropoda	Copepoda	Cyclopoida	Oncaeidae	SA-SP	109	783	N	0.264	0.243	0.252	0.015	0.018	-2656.37	17.555	7.173	346.698	4.745	32.521	-0.083
Euphausia frigida	Arthropoda	Malacostraca	Euphausiacea	Euphausiidae	SA-SP	55	97	N	0.442	0.226	0.362	0.021	0.024	-4086.49	16.217	4.716	95.27	24.654	26.194	0.052
Thysanoessa macrura	Arthropoda	Malacostraca	Euphausiacea	Euphausiidae	SA-SP	105	272	N	0.422	0.246	0.299	0.022	0.014	-4153.39	14.111	6.212	136.744	24.458	25.293	0.09
Microsetella rosea	Arthropoda	Copepoda	Harpacticoida	Ectinosomatidae	SA-SP	67	115	N	0.367	0.344	0.364	0.015	0.017	-3227.27	21.446	11.958	454.791	17.655	30.987	-0.073
Microsetella norvegica	Arthropoda	Copepoda	Harpacticoida	Ectinosomatidae	SA-SP	50	155	Y	0.298	0.293	0.343	0.026	0.016	-1325.84	13.629	9.069	308.656	18.759	27.256	-0.193
Macrosetella gracilis	Arthropoda	Copepoda	Harpacticoida	Miraciidae	SA-SP	79	193	N	0.265	0.292	0.253	0.09	0.096	-2435.55	22.583	12.568	309.097	10.879	31.73	-0.036
Limacina retroversa	Mollusca	Gastropoda	Pteropoda	Limacinidae	SA-SP	50	222	Y	0.273	0.281	0.434	0.094	0.098	-3306.57	9.787	7.428	205.072	14.498	27.456	-0.193
Thalia democratica	Chordata	Thaliacea	Salpida	Salpidae	SA-SP	62	68	Y	0.035	0.021	0.263	0.005	0.023	-2344.44	16.831	9.555	211.736	3.389	34.061	0.02
Decipisagitta decipiens	Chaetognatha	Sagittoidea	Aphragmophora	Sagittidae	SA-NP	87	1029	Y	0.225	0.474	0.254	0.016	0.017	-4645.86	22.202	9.278	278.786	8.857	18.373	0.13
Sagitta bipunctata	Chaetognatha	Sagittoidea	Aphragmophora	Sagittidae	SA-NP	103	1867	Y	0.035	0.015	0.212	0.004	0.019	-4431.86	22.728	9.312	222.35	11.658	17.239	0.117
Krohnitta pacifica	Chaetognatha	Sagittoidea	Aphragmophora	Krohnittidae	SA-NP	102	2230	Y	0.235	0.232	0.242	0.013	0.013	-4808.71	22.871	8.953	152.088	8.736	17.212	0.117
Krohnitta subtilis	Chaetognatha	Sagittoidea	Aphragmophora	Krohnittidae	SA-NP	114	2342	N	0.142	0.23	0.213	0.105	0.098	-5098.65	22.483	7.626	202.356	11.028	17.868	0.117
Flaccisagitta hexaptera	Chaetognatha	Sagittoidea	Aphragmophora	Sagittidae	SA-NP	114	2561	Y	0.113	0.159	0.157	0.005	0.005	-5012.56	22.748	7.261	184.514	8.842	17.698	0.081
Mesosagitta minima	Chaetognatha	Sagittoidea	Aphragmophora	Sagittidae	SA-NP	100	2787	N	0.306	0.291	0.25	0.016	0.013	-4377.82	18.157	11.646	98.235	10.978	19.209	0.1
Pterosagitta draco	Chaetognatha	Sagittoidea	Aphragmophora	Pterosagittidae	SA-NP	122	2881	N	0.274	0.224	0.237	0.013	0.012	-5018.24	21.829	8.13	219.588	14.612	18.106	0.09
Pseudosagitta lyra	Chaetognatha	Sagittoidea	Aphragmophora	Sagittidae	SA-NP	114	2900	Y	0.099	0.152	0.15	0.007	0.004	-4903.14	18.048	9.39	162.439	13.723	20.037	0.091
Flaccisagitta enflata	Chaetognatha	Sagittoidea	Aphragmophora	Sagittidae	SA-NP	143	3520	N	0.112	0.167	0.161	0.087	0.085	-4488.99	20.353	8.614	141.137	13.773	19.423	0.1
Paracalanus parvus	Arthropoda	Copepoda	Calanoida	Paracalanidae	SA-NP	741	136	N	0.257	0.294	0.223	0.093	0.088	-2039.26	17.547	8.372	186.025	11.122	19.641	-0.053
Aetideus armatus	Arthropoda	Copepoda	Calanoida	Aetideidae	SA-NP	73	97	N	0.231	0.231	0.204	0.016	0.016	-2200.84	13.934	7.888	168.13	13.011	31.898	-0.176
Clausocalanus furcatus	Arthropoda	Copepoda	Calanoida	Clausocalanidae	SA-NP	151	116	Y	0.249	0.254	0.241	0.022	0.013	-2280.71	16.392	8.141	159.775	10.835	30.413	-0.235
Ctenocalanus vanus	Arthropoda	Copepoda	Calanoida	Clausocalanidae	SA-NP	71	143	N	0.262	0.235	0.215	0.016	0.01	-2485.43	16.503	8.927	279.712	19.315	36.387	-0.028
Mecynocera clausi	Arthropoda	Copepoda	Calanoida	Paracalanidae	SA-NP	115	108	N	0.234	0.229	0.2	0.014	0.011	-2800.48	15.262	9.167	302.181	8.937	29.763	-0.047
Undinula vulgaris	Arthropoda	Copepoda	Calanoida	Calanidae	SA-NP	90	113	Y	0.09	0.14	0.1	0.02	0.01	-2872.65	20.6	8.886	131.082	5.758	32.616	0.046
Paracalanus aculeatus	Arthropoda	Copepoda	Calanoida	Paracalanidae	SA-NP	73	174	N	0.309	0.287	0.282	0.024	0.021	-2898	23.94	7.97	284.467	12.877	31.538	-0.169
Nannocalanus minor	Arthropoda	Copepoda	Calanoida	Calanidae	SA-NP	121	160	N	0.307	0.262	0.169	0.027	0.021	-3000.29	14.166	7.749	307.752	8.081	30.986	-0.018
Euchaeta marina	Arthropoda	Copepoda	Calanoida	Euchaetidae	SA-NP	90	81	N	0.148	0.137	0.186	0.091	0.086	-3124.86	17.766	8.606	248.891	7.522	34.692	0.032
Lucicutia flavicornis	Arthropoda	Copepoda	Calanoida	Lucicutiidae	SA-NP	84	211	N	0.195	0.216	0.167	0.093	0.09	-3152.98	20.294	7.097	253.364	11.754	32.037	0.012
Clausocalanus arcuicornis	Arthropoda	Copepoda	Calanoida	Clausocalanidae	SA-NP	70	250	N	0.228	0.216	0.203	0.015	0.012	-3192.38	19.455	7.778	314.198	13.635	29.114	-0.009
Pleuromamma abdominalis	Arthropoda	Copepoda	Calanoida	Metridinidae	SA-NP	50	95	N	0.119	0.162	0.187	0.088	0.09	-3244.51	11.531	9.097	418.132	8.738	33.031	-0.117
Neocalanus gracilis	Arthropoda	Copepoda	Calanoida	Calanidae	SA-NP	61	79	N	0.165	0.191	0.227	0.093	0.089	-3277.99	13.265	7.931	296.85	6.697	34.323	-0.143
Pleuromamma gracilis	Arthropoda	Copepoda	Calanoida	Metridinidae	SA-NP	68	127	N	0.111	0.147	0.158	0.09	0.084	-3297.82	12.848	7.634	288.233	10.058	33.512	-0.14
Centropages bradyi	Arthropoda	Copepoda	Calanoida	Centropagidae	SA-NP	88	50	N	0.264	0.214	0.234	0.013	0.016	-3375.85	12.015	7.209	231.315	5.181	33.62	-0.07
Calocalanus pavo	Arthropoda	Copepoda	Calanoida	Paracalanidae	SA-NP	68	128	N	0.224	0.284	0.246	0.101	0.096	-3403.43	21.723	7.322	247.05	13.383	33.72	-0.113
Lucicutia ovalis	Arthropoda	Copepoda	Calanoida	Lucicutiidae	SA-NP	50	50	Y	0.12	0.186	0.139	0.013	0.005	-3626.92	14.884	8.007	299.649	20.383	36.608	-0.117
Acartia (Acartia) danae	Arthropoda	Copepoda	Calanoida	Acartiidae	SA-NP	75	166	N	0.223	0.23	0.211	0.017	0.008	-3769.57	19.844	8.617	272.805	10.377	28.373	-0.021
Scolecithrix danae	Arthropoda	Copepoda	Calanoida	Scolecitrichidae	SA-NP	86	172	N	0.196	0.281	0.21	0.094	0.095	-3906.03	17.952	7.25	240.314	6.146	27.423	-0.096
Oithona nana	Arthropoda	Copepoda	Cyclopoida	Oithonidae	SA-NP	50	50	N	0.145	0.275	0.152	0.094	0.087	-1620.43	14.532	4.261	313.748	16.81	18.949	-0.026
Copilia mirabilis	Arthropoda	Copepoda	Cyclopoida	Sapphirinidae	SA-NP	50	78	N	0.133	0.182	0.168	0.085	0.09	-2756.32	20.571	7.331	56.128	4.138	27.729	-0.039
Triconia conifera	Arthropoda	Copepoda	Cyclopoida	Oncaeidae	SA-NP	83	95	N	0.22	0.16	0.24	0.01	0.027	-2382.58	11.774	6.785	119.357	12.711	29.863	-0.086
Oncaea venusta	Arthropoda	Copepoda	Cyclopoida	Oncaeidae	SA-NP	109	207	N	0.176	0.118	0.213	0.087	0.091	-2656.37	17.555	7.173	346.698	4.745	32.521	-0.083
Oithona plumifera	Arthropoda	Copepoda	Cyclopoida	Oithonidae	SA-NP	119	255	Y	0.082	0.11	0.138	0.004	0.007	-2134.33	19.154	7.389	256.036	11.556	35.298	-0.091
Oithona setigera	Arthropoda	Copepoda	Cyclopoida	Oithonidae	SA-NP	80	465	N	0.226	0.209	0.216	0.009	0.008	-2239.39	12.989	7.056	125.206	13.073	24.742	-0.012
Oithona similis	Arthropoda	Copepoda	Cyclopoida	Oithonidae	SA-NP	369	497	N	0.243	0.203	0.247	0.009	0.013	-2687.96	9.115	9.41	176.315	18.532	20.001	0.076
Eukrohnia hamata	Chaetognatha	Sagittoidea	Phragmophora	Eukrohniidae	SA-NP	50	1520	Y	0.115	0.16	0.156	0.006	0.003	-4485.36	14.896	7.294	136.976	19.268	20.139	0.013
Thalia democratica	Chordata	Thaliacea	Salpida	Salpidae	SA-NP	62	90	Y	0.159	0.144	0.164	0.014	0.009	-2344.44	16.831	9.555	211.736	3.389	34.061	0.02
Themisto gaudichaudii	Arthropoda	Malacostraca	Amphipoda	Hyperiidae	SA-NA	90	776	Y	0.077	0.4	0.223	0.122	0.105	-3127.6	7.741	4.527	74.273	19.252	22.832	0.024
Pterosagitta draco	Chaetognatha	Sagittoidea	Aphragmophora	Pterosagittidae	SA-NA	122	50	N	0.603	0.516	0.259	0.029	0.018	-5018.24	21.829	8.13	219.588	14.612	18.106	0.09
Flaccisagitta enflata	Chaetognatha	Sagittoidea	Aphragmophora	Sagittidae	SA-NA	143	50	N	0.428	0.495	0.278	0.123	0.09	-4488.99	20.353	8.614	141.137	13.773	19.423	0.1
Krohnitta subtilis	Chaetognatha	Sagittoidea	Aphragmophora	Krohnittidae	SA-NA	114	60	N	0.442	0.502	0.316	0.115	0.097	-5098.65	22.483	7.626	202.356	11.028	17.868	0.117
Decipisagitta decipiens	Chaetognatha	Sagittoidea	Aphragmophora	Sagittidae	SA-NA	87	62	N	0.374	0.435	0.204	0.106	0.093	-4645.86	22.202	9.278	278.786	8.857	18.373	0.13
Flaccisagitta hexaptera	Chaetognatha	Sagittoidea	Aphragmophora	Sagittidae	SA-NA	114	72	N	0.501	0.515	0.327	0.023	0.014	-5012.56	22.748	7.261	184.514	8.842	17.698	0.081
Serratosagitta serratodentata	Chaetognatha	Sagittoidea	Aphragmophora	Sagittidae	SA-NA	131	101	Y	0.384	0.5	0.237	0.026	0.015	-1864.49	15.243	13.603	150.369	2.905	33.441	0.128
Pseudosagitta lyra	Chaetognatha	Sagittoidea	Aphragmophora	Sagittidae	SA-NA	114	128	N	0.44	0.502	0.275	0.104	0.09	-4903.14	18.048	9.39	162.439	13.723	20.037	0.091
Paracalanus parvus	Arthropoda	Copepoda	Calanoida	Paracalanidae	SA-NA	741	836	N	0.311	0.396	0.235	0.088	0.084	-2039.26	17.547	8.372	186.025	11.122	19.641	-0.053
Calanoides carinatus	Arthropoda	Copepoda	Calanoida	Calanidae	SA-NA	722	1645	Y	0.229	0.314	0.109	0.008	0.003	-2108.21	13.881	7.179	324.349	12.574	37.363	-0.096
Temora stylifera	Arthropoda	Copepoda	Calanoida	Temoridae	SA-NA	91	1390	N	0.283	0.391	0.326	0.092	0.091	-2202.67	17.763	12.661	134.249	7.311	36.499	0.021
Acrocalanus longicornis	Arthropoda	Copepoda	Calanoida	Paracalanidae	SA-NA	54	90	N	0.357	0.474	0.264	0.107	0.099	-2253.65	25.765	7.75	327.817	17.051	33.757	0.113
Metridia lucens	Arthropoda	Copepoda	Calanoida	Metridinidae	SA-NA	102	26361	Y	0.15	0.547	0.237	0.014	0.016	-2258.67	12.107	6.329	266.072	15.181	27.833	-0.11
Clausocalanus furcatus	Arthropoda	Copepoda	Calanoida	Clausocalanidae	SA-NA	151	393	N	0.366	0.593	0.372	0.09	0.095	-2280.71	16.392	8.141	159.775	10.835	30.413	-0.235
Pleuromamma robusta	Arthropoda	Copepoda	Calanoida	Metridinidae	SA-NA	62	7871	Y	0.184	0.533	0.248	0.035	0.009	-2422.21	13.247	9.138	262.795	14.682	31.604	-0.139
Ctenocalanus vanus	Arthropoda	Copepoda	Calanoida	Clausocalanidae	SA-NA	71	430	Y	0.198	0.51	0.229	0.016	0.013	-2485.43	16.503	8.927	279.712	19.315	36.387	-0.028
Clausocalanus paululus	Arthropoda	Copepoda	Calanoida	Clausocalanidae	SA-NA	50	82	Y	0.436	0.755	0.411	0.021	0.04	-2648	17.056	5.091	269.097	12.999	28.739	-0.006
Mecynocera clausi	Arthropoda	Copepoda	Calanoida	Paracalanidae	SA-NA	115	1675	N	0.313	0.611	0.378	0.094	0.094	-2800.48	15.262	9.167	302.181	8.937	29.763	-0.047
Undinula vulgaris	Arthropoda	Copepoda	Calanoida	Calanidae	SA-NA	90	898	N	0.225	0.382	0.429	0.09	0.09	-2872.65	20.6	8.886	131.082	5.758	32.616	0.046
Paracalanus aculeatus	Arthropoda	Copepoda	Calanoida	Paracalanidae	SA-NA	73	84	N	0.471	0.61	0.358	0.101	0.097	-2898	23.94	7.97	284.467	12.877	31.538	-0.169
Nannocalanus minor	Arthropoda	Copepoda	Calanoida	Calanidae	SA-NA	121	7533	Y	0.336	0.635	0.331	0.016	0.008	-3000.29	14.166	7.749	307.752	8.081	30.986	-0.018
Euchaeta marina	Arthropoda	Copepoda	Calanoida	Euchaetidae	SA-NA	90	1389	N	0.438	0.629	0.403	0.093	0.094	-3124.86	17.766	8.606	248.891	7.522	34.692	0.032
Lucicutia flavicornis	Arthropoda	Copepoda	Calanoida	Lucicutiidae	SA-NA	84	213	Y	0.485	0.703	0.464	0.01	0.017	-3152.98	20.294	7.097	253.364	11.754	32.037	0.012
Clausocalanus arcuicornis	Arthropoda	Copepoda	Calanoida	Clausocalanidae	SA-NA	70	391	Y	0.308	0.656	0.423	0.018	0.027	-3192.38	19.455	7.778	314.198	13.635	29.114	-0.009
Neocalanus gracilis	Arthropoda	Copepoda	Calanoida	Calanidae	SA-NA	61	3378	N	0.266	0.701	0.265	0.097	0.093	-3277.99	13.265	7.931	296.85	6.697	34.323	-0.143
Pleuromamma gracilis	Arthropoda	Copepoda	Calanoida	Metridinidae	SA-NA	68	6284	N	0.267	0.667	0.251	0.09	0.088	-3297.82	12.848	7.634	288.233	10.058	33.512	-0.14
Calocalanus pavo	Arthropoda	Copepoda	Calanoida	Paracalanidae	SA-NA	68	172	N	0.507	0.688	0.427	0.1	0.104	-3403.43	21.723	7.322	247.05	13.383	33.72	-0.113
Acartia (Acartia) danae	Arthropoda	Copepoda	Calanoida	Acartiidae	SA-NA	75	471	N	0.402333	0.636	0.383	0.093	0.092	-3769.57	19.844	8.617	272.805	10.377	28.373	-0.021
Scolecithrix danae	Arthropoda	Copepoda	Calanoida	Scolecitrichidae	SA-NA	86	879	N	0.425	0.637	0.411	0.09	0.094	-3906.03	17.952	7.25	240.314	6.146	27.423	-0.096
Oncaea media	Arthropoda	Copepoda	Cyclopoida	Oncaeidae	SA-NA	106	92	N	0.443	0.68	0.394	0.111	0.102	-3009.12	15.68	9.594	344.884	5.092	32.893	-0.105
Oncaea venusta	Arthropoda	Copepoda	Cyclopoida	Oncaeidae	SA-NA	109	125	Y	0.404	0.672	0.421	0.014	0.025	-2656.37	17.555	7.173	346.698	4.745	32.521	-0.083
Oithona plumifera	Arthropoda	Copepoda	Cyclopoida	Oithonidae	SA-NA	119	174	Y	0.413	0.569	0.318	0.013	0.016	-2134.33	19.154	7.389	256.036	11.556	35.298	-0.091
Farranula gracilis	Arthropoda	Copepoda	Cyclopoida	Corycaeidae	SA-NA	115	207	N	0.305	0.558	0.241	0.091	0.095	-3102.31	18.631	10.233	64.014	2.193	38.694	0.104
Oithona setigera	Arthropoda	Copepoda	Cyclopoida	Oithonidae	SA-NA	80	564	Y	0.232	0.513	0.382	0.01	0.029	-2239.39	12.989	7.056	125.206	13.073	24.742	-0.012
Triconia conifera	Arthropoda	Copepoda	Cyclopoida	Oncaeidae	SA-NA	83	813	Y	0.191	0.687	0.299	0.024	0.02	-2382.58	11.774	6.785	119.357	12.711	29.863	-0.086
Oithona similis	Arthropoda	Copepoda	Cyclopoida	Oithonidae	SA-NA	369	3566	Y	0.04	0.294	0.127	0.006	0.013	-2687.96	9.115	9.41	176.315	18.532	20.001	0.076
Macrosetella gracilis	Arthropoda	Copepoda	Harpacticoida	Miraciidae	SA-NA	79	192	N	0.421	0.624	0.439	0.097	0.101	-2435.55	22.583	12.568	309.097	10.879	31.73	-0.036
Microsetella norvegica	Arthropoda	Copepoda	Harpacticoida	Ectinosomatidae	SA-NA	50	310	Y	0.041	0.333	0.211	0.032	0.013	-1325.84	13.629	9.069	308.656	18.759	27.256	-0.193
Limacina retroversa	Mollusca	Gastropoda	Pteropoda	Limacinidae	SA-NA	50	31475	Y	0.173	0.375	0.347	0.029	0.015	-3306.57	9.787	7.428	205.072	14.498	27.456	-0.193
Thalia democratica	Chordata	Thaliacea	Salpida	Salpidae	SA-NA	62	252	Y	0.038	0.173	0.329	0.007	0.021	-2344.44	16.831	9.555	211.736	3.389	34.061	0.02
Themisto gaudichaudii	Arthropoda	Malacostraca	Amphipoda	Hyperiidae	SA-AR	90	495	Y	0.08	0.417	0.151	0.023	0.004	-3127.6	7.741	4.527	74.273	19.252	22.832	0.024
Metridia lucens	Arthropoda	Copepoda	Calanoida	Metridinidae	SA-AR	102	739	Y	0.145	0.477	0.163	0.02	0.007	-2258.67	12.107	6.329	266.072	15.181	27.833	-0.11
Pleuromamma robusta	Arthropoda	Copepoda	Calanoida	Metridinidae	SA-AR	62	240	Y	0.105	0.442	0.1	0.037	0.009	-2422.21	13.247	9.138	262.795	14.682	31.604	-0.139
Oithona setigera	Arthropoda	Copepoda	Cyclopoida	Oithonidae	SA-AR	80	54	Y	0.076	0.169	0.092	0.025	0.01	-2239.39	12.989	7.056	125.206	13.073	24.742	-0.012
Oithona similis	Arthropoda	Copepoda	Cyclopoida	Oithonidae	SA-AR	369	845	Y	0.04	0.267	0.088	0.011	0.001	-2687.96	9.115	9.41	176.315	18.532	20.001	0.076
Microsetella norvegica	Arthropoda	Copepoda	Harpacticoida	Ectinosomatidae	SA-AR	50	172	N	0.261	0.394	0.103	0.123	0.088	-1325.84	13.629	9.069	308.656	18.759	27.256	-0.193
Limacina retroversa	Mollusca	Gastropoda	Pteropoda	Limacinidae	SA-AR	50	1101	Y	0.103	0.374	0.269	0.038	0.012	-3306.57	9.787	7.428	205.072	14.498	27.456	-0.193
Pseudosagitta lyra	Chaetognatha	Sagittoidea	Aphragmophora	Sagittidae	NP-SP	2900	50	Y	0.289	0.488	0.215	0.01	0.008	-4903.14	18.048	9.39	162.439	13.723	20.037	0.091
Mesosagitta minima	Chaetognatha	Sagittoidea	Aphragmophora	Sagittidae	NP-SP	2787	51	N	0.232	0.292	0.263	0.091	0.089	-4377.82	18.157	11.646	98.235	10.978	19.209	0.1
Pterosagitta draco	Chaetognatha	Sagittoidea	Aphragmophora	Pterosagittidae	NP-SP	2881	62	Y	0.118	0.206	0.099	0.013	0.005	-5018.24	21.829	8.13	219.588	14.612	18.106	0.09
Flaccisagitta enflata	Chaetognatha	Sagittoidea	Aphragmophora	Sagittidae	NP-SP	3520	72	Y	0.243	0.509	0.2	0.092	0.094	-4488.99	20.353	8.614	141.137	13.773	19.423	0.1
Flaccisagitta hexaptera	Chaetognatha	Sagittoidea	Aphragmophora	Sagittidae	NP-SP	3520	72	N	0.259	0.419	0.287	0.097	0.09	-5012.56	22.748	7.261	184.514	8.842	17.698	0.081
Temora turbinata	Arthropoda	Copepoda	Calanoida	Temoridae	NP-SP	81	709	Y	0.15	0.18	0.26	0.01	0.01	-1573.12	19.51	0.974	242.258	10.838	25.384	0.003
Centropages furcatus	Arthropoda	Copepoda	Calanoida	Centropagidae	NP-SP	50	215	N	0.234	0.302	0.243	0.097	0.084	-1797.32	24.039	9.187	211.541	13.726	31.446	-0.172
Clausocalanus furcatus	Arthropoda	Copepoda	Calanoida	Clausocalanidae	NP-SP	116	373	Y	0.273	0.372	0.253	0.026	0.014	-2280.71	16.392	8.141	159.775	10.835	30.413	-0.235
Rhincalanus nasutus	Arthropoda	Copepoda	Calanoida	Rhincalanidae	NP-SP	84	72	Y	0.254	0.296	0.236	0.022	0.023	-2361.36	13.782	9.245	217.186	9.693	36.046	-0.174
Subeucalanus crassus	Arthropoda	Copepoda	Calanoida	Eucalanidae	NP-SP	66	94	Y	0.2	0.23	0.254	0.017	0.014	-2370.19	16.468	9.483	282.812	11.33	36.165	-0.224
Ctenocalanus vanus	Arthropoda	Copepoda	Calanoida	Clausocalanidae	NP-SP	143	122	Y	0.226	0.475	0.254	0.035	0.013	-2485.43	16.503	8.927	279.712	19.315	36.387	-0.028
Temora discaudata	Arthropoda	Copepoda	Calanoida	Temoridae	NP-SP	133	192	Y	0.12	0.24	0.233	0.022	0.007	-2570.56	22.045	8.687	169.592	8.816	27.705	-0.206
Canthocalanus pauper	Arthropoda	Copepoda	Calanoida	Calanidae	NP-SP	107	266	Y	0.108	0.193	0.203	0.026	0.013	-2599.99	24.58	11.2	310.534	12.037	30.518	-0.223
Subeucalanus subcrassus	Arthropoda	Copepoda	Calanoida	Eucalanidae	NP-SP	84	88	N	0.177	0.28	0.233	0.106	0.085	-2621.3	24.293	12.795	349.935	14.659	30.894	-0.152
Candacia catula	Arthropoda	Copepoda	Calanoida	Candaciidae	NP-SP	64	62	N	0.353	0.4	0.29	0.116	0.093	-2670.06	24.038	7.608	271.919	4.104	13.752	-0.177
Mesocalanus tenuicornis	Arthropoda	Copepoda	Calanoida	Calanidae	NP-SP	378	72	N	0.261	0.55	0.229	0.091	0.092	-2738.2	15.171	7.018	258.893	8.935	29.522	-0.097
Mecynocera clausi	Arthropoda	Copepoda	Calanoida	Paracalanidae	NP-SP	108	312	Y	0.292	0.593	0.303	0.018	0.012	-2800.48	15.262	9.167	302.181	8.937	29.763	-0.047
Undinula vulgaris	Arthropoda	Copepoda	Calanoida	Calanidae	NP-SP	113	207	N	0.21	0.18	0.08	0.02	0.015	-2872.65	20.6	8.886	131.082	5.758	32.616	0.046
Paracalanus aculeatus	Arthropoda	Copepoda	Calanoida	Paracalanidae	NP-SP	174	238	N	0.142	0.135	0.276	0.096	0.093	-2898	23.94	7.97	284.467	12.877	31.538	-0.169
Calocalanus plumulosus	Arthropoda	Copepoda	Calanoida	Paracalanidae	NP-SP	128	95	Y	0.387	0.427	0.342	0.027	0.013	-2986.3	22.728	7.529	268.963	12.295	33.916	-0.088
Nannocalanus minor	Arthropoda	Copepoda	Calanoida	Calanidae	NP-SP	160	363	Y	0.406	0.505	0.35	0.02	0.01	-3000.29	14.166	7.749	307.752	8.081	30.986	-0.018
Cosmocalanus darwinii	Arthropoda	Copepoda	Calanoida	Calanidae	NP-SP	167	165	N	0.251	0.411	0.282	0.117	0.09	-3090.33	19.653	6.7	321.949	3.656	17.017	-0.309
Candacia truncata	Arthropoda	Copepoda	Calanoida	Candaciidae	NP-SP	63	51	N	0.171	0.239	0.249	0.15	0.09	-3090.45	23.863	5.658	307.182	7.29	15.599	-0.086
Acrocalanus gracilis	Arthropoda	Copepoda	Calanoida	Paracalanidae	NP-SP	108	84	N	0.267	0.358	0.25	0.095	0.09	-3092.43	25.338	9.44	254.128	11.399	17.127	-0.207
Acartia (Acartia) negligens	Arthropoda	Copepoda	Calanoida	Acartiidae	NP-SP	266	453	N	0.231667	0.42	0.24	0.112	0.088	-3100.34	14.847	10.354	346.826	11.12	36.246	-0.005
Candacia bipinnata	Arthropoda	Copepoda	Calanoida	Candaciidae	NP-SP	156	65	Y	0.239	0.352	0.25	0.036	0.021	-3113.28	17.838	6.745	309.311	6.89	31.895	-0.056
Clausocalanus pergens	Arthropoda	Copepoda	Calanoida	Clausocalanidae	NP-SP	132	88	Y	0.221	0.342	0.258	0.042	0.013	-3123.66	17.577	7.625	278.94	14.426	29.824	-0.119
Lucicutia flavicornis	Arthropoda	Copepoda	Calanoida	Lucicutiidae	NP-SP	211	181	Y	0.152	0.227	0.229	0.019	0.012	-3152.98	20.294	7.097	253.364	11.754	32.037	0.012
Clausocalanus arcuicornis	Arthropoda	Copepoda	Calanoida	Clausocalanidae	NP-SP	250	351	N	0.231	0.26	0.289	0.108	0.09	-3192.38	19.455	7.778	314.198	13.635	29.114	-0.009
Pleuromamma abdominalis	Arthropoda	Copepoda	Calanoida	Metridinidae	NP-SP	95	123	Y	0.247	0.333	0.264	0.024	0.007	-3244.51	11.531	9.097	418.132	8.738	33.031	-0.117
Neocalanus gracilis	Arthropoda	Copepoda	Calanoida	Calanidae	NP-SP	79	54	N	0.173	0.298	0.26	0.095	0.087	-3277.99	13.265	7.931	296.85	6.697	34.323	-0.143
Pleuromamma gracilis	Arthropoda	Copepoda	Calanoida	Metridinidae	NP-SP	127	207	Y	0.188	0.181	0.274	0.02	0.008	-3297.82	12.848	7.634	288.233	10.058	33.512	-0.14
Calocalanus pavo	Arthropoda	Copepoda	Calanoida	Paracalanidae	NP-SP	108	84	Y	0.307	0.39	0.301	0.048	0.011	-3403.43	21.723	7.322	247.05	13.383	33.72	-0.113
Acartia (Acartia) danae	Arthropoda	Copepoda	Calanoida	Acartiidae	NP-SP	166	431	Y	0.182	0.267	0.236	0.008	0.009	-3769.57	19.844	8.617	272.805	10.377	28.373	-0.021
Scolecithrix danae	Arthropoda	Copepoda	Calanoida	Scolecitrichidae	NP-SP	155	50	N	0.189	0.471	0.2	0.125	0.101	-3906.03	17.952	7.25	240.314	6.146	27.423	-0.096
Penilia avirostris	Arthropoda	Branchiopoda	Ctenopoda	Sididae	NP-SP	64	239	N	0.288	0.39	0.318	0.107	0.096	-1408.37	22.12	10.567	390.887	2.69	20.392	-0.062
Copilia mirabilis	Arthropoda	Copepoda	Cyclopoida	Sapphirinidae	NP-SP	78	50	N	0.205	0.271	0.265	0.111	0.096	-2756.32	20.571	7.331	56.128	4.138	27.729	-0.039
Oithona setigera	Arthropoda	Copepoda	Cyclopoida	Oithonidae	NP-SP	465	52	N	0.12	0.238	0.147	0.098	0.093	-2239.39	12.989	7.056	125.206	13.073	24.742	-0.012
Triconia conifera	Arthropoda	Copepoda	Cyclopoida	Oncaeidae	NP-SP	95	82	Y	0.191	0.246	0.207	0.02	0.008	-2382.58	11.774	6.785	119.357	12.711	29.863	-0.086
Corycaeus speciosus	Arthropoda	Copepoda	Cyclopoida	Corycaeidae	NP-SP	63	195	N	0.344	0.364	0.295	0.027	0.01	-2838.32	21.026	8.033	357.602	3.657	32.848	-0.198
Corycaeus crassiusculus	Arthropoda	Copepoda	Cyclopoida	Corycaeidae	NP-SP	75	207	Y	0.181	0.248	0.256	0.027	0.016	-3105.57	17.836	7.211	318.532	7.565	28.558	-0.15
Farranula gibbula	Arthropoda	Copepoda	Cyclopoida	Corycaeidae	NP-SP	50	243	Y	0.242	0.457	0.23	0.014	0.009	-2133.11	20.976	6.949	243.4	4.161	21.882	-0.26
Oithona plumifera	Arthropoda	Copepoda	Cyclopoida	Oithonidae	NP-SP	255	338	Y	0.247	0.585	0.217	0.023	0.017	-2134.33	19.154	7.389	256.036	11.556	35.298	-0.091
Oithona similis	Arthropoda	Copepoda	Cyclopoida	Oithonidae	NP-SP	497	571	Y	0.176	0.247	0.237	0.016	0.009	-2687.96	9.115	9.41	176.315	18.532	20.001	0.076
Oncaea venusta	Arthropoda	Copepoda	Cyclopoida	Oncaeidae	NP-SP	207	783	Y	0.248	0.297	0.287	0.02	0.009	-2656.37	17.555	7.173	346.698	4.745	32.521	-0.083
Stylocheiron maximum	Arthropoda	Malacostraca	Euphausiacea	Euphausiidae	NP-SP	50	66	N	0.277	0.332	0.249	0.115	0.098	-4908.36	14.229	6.983	234.324	13.713	26.986	0.066
Pseudevadne tergestina	Arthropoda	Branchiopoda	Onychopoda	Podonidae	NP-SP	68	193	Y	0.274	0.689	0.281	0.008	0.016	-1407.77	22.15	7.627	538.891	4.525	15.621	-0.268
Eukrohnia hamata	Chaetognatha	Sagittoidea	Phragmophora	Eukrohniidae	NP-SP	1520	156	Y	0.161	0.18	0.241	0.021	0.011	-4485.36	14.896	7.294	136.976	19.268	20.139	0.013
Pyrosoma atlanticum	Chordata	Thaliacea	Pyrosomatida	Pyrosomatidae	NP-SP	278	266	Y	0.289	0.41	0.339	0.031	0.021	-1291.42	16.83	8.759	178.249	19.022	37.558	0.118
Salpa fusiformis	Chordata	Thaliacea	Salpida	Salpidae	NP-SP	155	50	Y	0.392	0.601	0.349	0.097	0.099	-3382.98	16.017	7.956	285.012	13.279	22.111	-0.078
Thalia democratica	Chordata	Thaliacea	Salpida	Salpidae	NP-SP	90	68	Y	0.218	0.426	0.26	0.032	0.011	-2344.44	16.831	9.555	211.736	3.389	34.061	0.02
Primno macropa	Arthropoda	Malacostraca	Amphipoda	Phrosinidae	NP-IO	101	280	Y	0.241	0.296	0.199	0.017	0.024	-2988.22	13.669	8.215	110.409	22.734	31.618	-0.055
Acartia (Acartiura) clausi	Arthropoda	Copepoda	Calanoida	Acartiidae	NP-IO	132	402	Y	0.201	0.241	0.296	0.007	0.013	-1320.47	14.847	8.617	272.805	10.377	28.373	-0.021
Temora turbinata	Arthropoda	Copepoda	Calanoida	Temoridae	NP-IO	81	496	Y	0.19	0.16	0.26	0	0.024	-1573.12	19.51	0.974	242.258	10.838	25.384	0.003
Centropages furcatus	Arthropoda	Copepoda	Calanoida	Centropagidae	NP-IO	50	534	N	0.25	0.272	0.312	0.086	0.091	-1797.32	24.039	9.187	211.541	13.726	31.446	-0.172
Scolecithricella minor	Arthropoda	Copepoda	Calanoida	Scolecitrichidae	NP-IO	612	252	Y	0.309	0.283	0.36	0.02	0.042	-1802.64	8.076	7.263	166.19	14.827	21.168	-0.128
Paracalanus parvus	Arthropoda	Copepoda	Calanoida	Paracalanidae	NP-IO	136	1356	Y	0.238	0.277	0.299	0.01	0.016	-2039.26	17.547	8.372	186.025	11.122	19.641	-0.053
Microcalanus pygmaeus	Arthropoda	Copepoda	Calanoida	Clausocalanidae	NP-IO	50	154	N	0.328	0.347	0.342	0.092	0.092	-2055.57	10.228	6.32	319.934	16.468	20.274	-0.085
Aetideus armatus	Arthropoda	Copepoda	Calanoida	Aetideidae	NP-IO	97	161	N	0.22	0.254	0.301	0.084	0.096	-2200.84	13.934	7.888	168.13	13.011	31.898	-0.176
Clausocalanus furcatus	Arthropoda	Copepoda	Calanoida	Clausocalanidae	NP-IO	116	801	Y	0.237	0.273	0.283	0.012	0.028	-2280.71	16.392	8.141	159.775	10.835	30.413	-0.235
Rhincalanus nasutus	Arthropoda	Copepoda	Calanoida	Rhincalanidae	NP-IO	84	293	N	0.191	0.183	0.318	0.088	0.101	-2361.36	13.782	9.245	217.186	9.693	36.046	-0.174
Subeucalanus crassus	Arthropoda	Copepoda	Calanoida	Eucalanidae	NP-IO	66	266	Y	0.219	0.254	0.295	0.007	0.017	-2370.19	16.468	9.483	282.812	11.33	36.165	-0.224
Pontellina plumata	Arthropoda	Copepoda	Calanoida	Pontellidae	NP-IO	72	142	N	0.099	0.271	0.117	0.092	0.1	-2469.79	21.064	5.691	242.815	7.455	33.142	-0.138
Ctenocalanus vanus	Arthropoda	Copepoda	Calanoida	Clausocalanidae	NP-IO	143	544	Y	0.272	0.306	0.314	0.021	0.023	-2485.43	16.503	8.927	279.712	19.315	36.387	-0.028
Temora discaudata	Arthropoda	Copepoda	Calanoida	Temoridae	NP-IO	133	467	N	0.252	0.255	0.256	0.007	0.015	-2570.56	22.045	8.687	169.592	8.816	27.705	-0.206
Canthocalanus pauper	Arthropoda	Copepoda	Calanoida	Calanidae	NP-IO	107	654	N	0.256	0.238	0.33	0.089	0.1	-2599.99	24.58	11.2	310.534	12.037	30.518	-0.223
Subeucalanus subcrassus	Arthropoda	Copepoda	Calanoida	Eucalanidae	NP-IO	84	821	Y	0.169	0.234	0.235	0.01	0.011	-2621.3	24.293	12.795	349.935	14.659	30.894	-0.152
Candacia catula	Arthropoda	Copepoda	Calanoida	Candaciidae	NP-IO	64	181	N	0.358	0.304	0.399	0.094	0.105	-2670.06	24.038	7.608	271.919	4.104	13.752	-0.177
Mesocalanus tenuicornis	Arthropoda	Copepoda	Calanoida	Calanidae	NP-IO	378	141	Y	0.154	0.238	0.241	0.027	0.021	-2738.2	15.171	7.018	258.893	8.935	29.522	-0.097
Mecynocera clausi	Arthropoda	Copepoda	Calanoida	Paracalanidae	NP-IO	108	1058	Y	0.309	0.313	0.374	0.013	0.016	-2800.48	15.262	9.167	302.181	8.937	29.763	-0.047
Undinula vulgaris	Arthropoda	Copepoda	Calanoida	Calanidae	NP-IO	113	460	N	0.23	0.21	0.24	0.03	0.024	-2872.65	20.6	8.886	131.082	5.758	32.616	0.046
Paracalanus aculeatus	Arthropoda	Copepoda	Calanoida	Paracalanidae	NP-IO	174	1312	N	0.277	0.274	0.353	0.087	0.094	-2898	23.94	7.97	284.467	12.877	31.538	-0.169
Calocalanus plumulosus	Arthropoda	Copepoda	Calanoida	Paracalanidae	NP-IO	50	740	N	0.295	0.322	0.373	0.096	0.111	-2986.3	22.728	7.529	268.963	12.295	33.916	-0.088
Nannocalanus minor	Arthropoda	Copepoda	Calanoida	Calanidae	NP-IO	160	1139	N	0.271	0.3	0.303	0.09	0.097	-3000.29	14.166	7.749	307.752	8.081	30.986	-0.018
Cosmocalanus darwinii	Arthropoda	Copepoda	Calanoida	Calanidae	NP-IO	167	71	N	0.185	0.243	0.232	0.09	0.091	-3090.33	19.653	6.7	321.949	3.656	17.017	-0.309
Candacia truncata	Arthropoda	Copepoda	Calanoida	Candaciidae	NP-IO	63	138	N	0.266	0.276	0.317	0.087	0.1	-3090.45	23.863	5.658	307.182	7.29	15.599	-0.086
Acrocalanus gracilis	Arthropoda	Copepoda	Calanoida	Paracalanidae	NP-IO	108	439	N	0.168	0.229	0.279	0.095	0.1	-3092.43	25.338	9.44	254.128	11.399	17.127	-0.207
Acartia (Acartia) negligens	Arthropoda	Copepoda	Calanoida	Acartiidae	NP-IO	266	211	Y	0.112	0.134	0.303	0.011	0.016	-3100.34	14.847	10.354	346.826	11.12	36.246	-0.005
Candacia bipinnata	Arthropoda	Copepoda	Calanoida	Candaciidae	NP-IO	156	71	N	0.315	0.282	0.385	0.09	0.095	-3113.28	17.838	6.745	309.311	6.89	31.895	-0.056
Clausocalanus pergens	Arthropoda	Copepoda	Calanoida	Clausocalanidae	NP-IO	132	174	N	0.247	0.262	0.293	0.087	0.101	-3123.66	17.577	7.625	278.94	14.426	29.824	-0.119
Euchaeta marina	Arthropoda	Copepoda	Calanoida	Euchaetidae	NP-IO	81	537	N	0.047	0.217	0.069	0.091	0.088	-3124.86	17.766	8.606	248.891	7.522	34.692	0.032
Lucicutia flavicornis	Arthropoda	Copepoda	Calanoida	Lucicutiidae	NP-IO	211	1060	N	0.215	0.328	0.295	0.101	0.111	-3152.98	20.294	7.097	253.364	11.754	32.037	0.012
Scolecithrix bradyi	Arthropoda	Copepoda	Calanoida	Scolecitrichidae	NP-IO	51	70	N	0.285	0.288	0.327	0.089	0.095	-3154.04	19.402	8.853	253.491	4.285	35.33	-0.063
Clausocalanus arcuicornis	Arthropoda	Copepoda	Calanoida	Clausocalanidae	NP-IO	250	1880	Y	0.28	0.308	0.334	0.005	0.013	-3192.38	19.455	7.778	314.198	13.635	29.114	-0.009
Pleuromamma abdominalis	Arthropoda	Copepoda	Calanoida	Metridinidae	NP-IO	95	580	Y	0.245	0.271	0.328	0.01	0.022	-3244.51	11.531	9.097	418.132	8.738	33.031	-0.117
Neocalanus gracilis	Arthropoda	Copepoda	Calanoida	Calanidae	NP-IO	79	422	N	0.301	0.286	0.235	0.011	0.022	-3277.99	13.265	7.931	296.85	6.697	34.323	-0.143
Pleuromamma gracilis	Arthropoda	Copepoda	Calanoida	Metridinidae	NP-IO	127	504	N	0.372	0.378	0.373	0.019	0.022	-3297.82	12.848	7.634	288.233	10.058	33.512	-0.14
Heterorhabdus papilliger	Arthropoda	Copepoda	Calanoida	Heterorhabdidae	NP-IO	71	144	N	0.278	0.313	0.305	0.088	0.092	-3299.85	12.899	8.62	326.151	8.768	37.252	-0.079
Pleuromamma xiphias	Arthropoda	Copepoda	Calanoida	Metridinidae	NP-IO	51	165	N	0.253	0.291	0.284	0.096	0.093	-3323.19	14.001	5.568	301.825	7.274	34.162	-0.147
Calocalanus pavo	Arthropoda	Copepoda	Calanoida	Paracalanidae	NP-IO	128	1179	N	0.256	0.273	0.332	0.089	0.097	-3403.43	21.723	7.322	247.05	13.383	33.72	-0.113
Rhincalanus cornutus	Arthropoda	Copepoda	Calanoida	Rhincalanidae	NP-IO	56	324	N	0.253	0.315	0.299	0.092	0.103	-3498.98	18.546	7.151	192.027	7.048	29.368	0.03
Lucicutia ovalis	Arthropoda	Copepoda	Calanoida	Lucicutiidae	NP-IO	50	189	Y	0.218	0.252	0.288	0.007	0.011	-3626.92	14.884	8.007	299.649	20.383	36.608	-0.117
Acartia (Acartia) danae	Arthropoda	Copepoda	Calanoida	Acartiidae	NP-IO	166	1171	N	0.292	0.323	0.318	0.089	0.092	-3769.57	19.844	8.617	272.805	10.377	28.373	-0.021
Pareucalanus attenuatus	Arthropoda	Copepoda	Calanoida	Eucalanidae	NP-IO	155	486	N	0.205	0.255	0.169	0.092	0.092	-3802.43	20.708	7.433	229.509	8.93	34.375	-0.185
Scolecithrix danae	Arthropoda	Copepoda	Calanoida	Scolecitrichidae	NP-IO	172	411	N	0.241	0.277	0.277	0.094	0.097	-3906.03	17.952	7.25	240.314	6.146	27.423	-0.096
Euchaeta longicornis	Arthropoda	Copepoda	Calanoida	Euchaetidae	NP-IO	63	65	N	0.259	0.299	0.283	0.091	0.098	-4250.85	21.982	5.059	190.996	10.081	18.325	-0.116
Subeucalanus subtenuis	Arthropoda	Copepoda	Calanoida	Eucalanidae	NP-IO	164	222	N	0.279	0.296	0.317	0.088	0.092	-4289.73	24.417	7.821	428.43	7.735	17.623	-0.098
Penilia avirostris	Arthropoda	Branchiopoda	Ctenopoda	Sididae	NP-IO	64	220	Y	0.282	0.352	0.294	0.009	0.016	-1408.37	22.12	10.567	390.887	2.69	20.392	-0.062
Corycaeus crassiusculus	Arthropoda	Copepoda	Cyclopoida	Corycaeidae	NP-IO	75	80	N	0.284	0.3	0.347	0.093	0.112	-3105.57	17.836	7.211	318.532	7.565	28.558	-0.15
Oithona setigera	Arthropoda	Copepoda	Cyclopoida	Oithonidae	NP-IO	465	89	Y	0.092	0.162	0.079	0.01	0.006	-2239.39	12.989	7.056	125.206	13.073	24.742	-0.012
Triconia conifera	Arthropoda	Copepoda	Cyclopoida	Oncaeidae	NP-IO	95	109	Y	0.226	0.248	0.269	0.009	0.012	-2382.58	11.774	6.785	119.357	12.711	29.863	-0.086
Copilia mirabilis	Arthropoda	Copepoda	Cyclopoida	Sapphirinidae	NP-IO	78	147	N	0.285	0.286	0.417	0.094	0.097	-2756.32	20.571	7.331	56.128	4.138	27.729	-0.039
Oncaea venusta	Arthropoda	Copepoda	Cyclopoida	Oncaeidae	NP-IO	207	198	N	0.254	0.285	0.305	0.085	0.091	-2656.37	17.555	7.173	346.698	4.745	32.521	-0.083
Corycaeus speciosus	Arthropoda	Copepoda	Cyclopoida	Corycaeidae	NP-IO	63	237	N	0.337	0.322	0.369	0.089	0.095	-2838.32	21.026	8.033	357.602	3.657	32.848	-0.198
Oithona plumifera	Arthropoda	Copepoda	Cyclopoida	Oithonidae	NP-IO	255	366	N	0.226	0.22	0.357	0.089	0.091	-2134.33	19.154	7.389	256.036	11.556	35.298	-0.091
Oithona similis	Arthropoda	Copepoda	Cyclopoida	Oithonidae	NP-IO	497	4609	Y	0.295	0.284	0.342	0.012	0.01	-2687.96	9.115	9.41	176.315	18.532	20.001	0.076
Pseudevadne tergestina	Arthropoda	Branchiopoda	Onychopoda	Podonidae	NP-IO	68	92	N	0.338	0.325	0.316	0.013	0.02	-1407.77	22.15	7.627	538.891	4.525	15.621	-0.268
Eukrohnia hamata	Chaetognatha	Sagittoidea	Phragmophora	Eukrohniidae	NP-IO	1520	935	N	0.314	0.303	0.343	0.095	0.107	-4485.36	14.896	7.294	136.976	19.268	20.139	0.013
Themisto libellula	Arthropoda	Malacostraca	Amphipoda	Hyperiidae	NP-AR	250	1350	N	0.151	0.106	0.218	0.085	0.087	-1626.62	2.752	8.478	70.271	6.574	17.506	-0.185
Parasagitta elegans	Chaetognatha	Sagittoidea	Aphragmophora	Sagittidae	NP-AR	2488	654	Y	0.12	0.24	0.044	0.09	0.082	-3966.02	12.038	10.741	89.351	12.221	19.711	0.026
Calanus glacialis	Arthropoda	Copepoda	Calanoida	Calanidae	NP-AR	121	1254	Y	0.175	0.135	0.312	0.007	0.009	-1667.39	6.878	9.067	133.351	7.515	24.957	-0.165
Acartia (Acartiura) longiremis	Arthropoda	Copepoda	Calanoida	Acartiidae	NP-AR	1606	219	N	0.257	0.209	0.146	0.011	0.005	-1762.97	18.378	9.857	139.515	16.352	18.735	-0.109
Scolecithricella minor	Arthropoda	Copepoda	Calanoida	Scolecitrichidae	NP-AR	612	596	N	0.286	0.284	0.267	0.016	0.007	-1802.64	8.076	7.263	166.19	14.827	21.168	-0.128
Pseudocalanus minutus	Arthropoda	Copepoda	Calanoida	Clausocalanidae	NP-AR	184	543	N	0.224	0.295	0.209	0.095	0.085	-2028.24	8.887	11.5	40.007	9.362	17.074	-0.079
Microcalanus pygmaeus	Arthropoda	Copepoda	Calanoida	Clausocalanidae	NP-AR	50	508	Y	0.106	0.326	0.164	0.032	0.013	-2055.57	10.228	6.32	319.934	16.468	20.274	-0.085
Aetideus armatus	Arthropoda	Copepoda	Calanoida	Aetideidae	NP-AR	97	132	N	0.25	0.19	0.211	0.015	0.011	-2200.84	13.934	7.888	168.13	13.011	31.898	-0.176
Centropages abdominalis	Arthropoda	Copepoda	Calanoida	Centropagidae	NP-AR	676	56	N	0.189	0.223	0.068	0.104	0.086	-2307.87	17.367	8.138	92.92	22.418	17.521	-0.132
Rhincalanus nasutus	Arthropoda	Copepoda	Calanoida	Rhincalanidae	NP-AR	84	100	N	0.234	0.219	0.227	0.026	0.008	-2361.36	13.782	9.245	217.186	9.693	36.046	-0.174
Calanus marshallae	Arthropoda	Copepoda	Calanoida	Calanidae	NP-AR	1948	99	N	0.106	0.242	0.029	0.094	0.082	-2519.93	12.3	9.011	66.212	19.527	19.418	-0.161
Neocalanus cristatus	Arthropoda	Copepoda	Calanoida	Calanidae	NP-AR	2443	73	N	0.108	0.24	0.067	0.094	0.086	-3130.34	14.41	7.735	95.248	19.423	19.609	-0.183
Eucalanus bungii	Arthropoda	Copepoda	Calanoida	Eucalanidae	NP-AR	1640	108	Y	0.135	0.248	0.067	0.012	0.005	-3131.41	12.255	8.41	65.035	21.667	19.5	-0.267
Neocalanus plumchrus	Arthropoda	Copepoda	Calanoida	Calanidae	NP-AR	3628	74	N	0.083	0.239	0.048	0.1	0.085	-3157.59	15.077	8.065	150.198	20.253	19.748	-0.151
Oikopleura labradoriensis	Chordata	Appendicularia	Copelata	Oikopleuridae	NP-AR	65	52	Y	0.113	0.311	0.08	0.051	0.009	-3540	5.869	4.694	41.593	14.605	18.902	0.022
Fritillaria borealis	Chordata	Appendicularia	Copelata	Fritillariidae	NP-AR	220	465	Y	0.226	0.343	0.166	0.016	0.007	-2426.22	6.044	12.301	140.657	10.322	17.528	-0.195
Triconia borealis	Arthropoda	Copepoda	Cyclopoida	Oncaeidae	NP-AR	70	428	Y	0.118	0.319	0.088	0.019	0.004	-2063.02	7.106	10.697	106.143	6.516	16.849	-0.239
Oithona similis	Arthropoda	Copepoda	Cyclopoida	Oithonidae	NP-AR	497	845	Y	0.125	0.226	0.082	0.005	0.002	-2687.96	9.115	9.41	176.315	18.532	20.001	0.076
Thysanoessa raschii	Arthropoda	Malacostraca	Euphausiacea	Euphausiidae	NP-AR	312	122	N	0.23	0.07	0.11	0.01	0.01	-2960.14	11.641	0.794	159.151	24.181	19.746	-0.09
Thysanoessa inermis	Arthropoda	Malacostraca	Euphausiacea	Euphausiidae	NP-AR	445	343	Y	0.152	0.168	0.262	0.01	0.009	-1425.33	6.04	6.908	90.338	18.05	28.609	-0.151
Eukrohnia hamata	Chaetognatha	Sagittoidea	Phragmophora	Eukrohniidae	NP-AR	1520	432	Y	0.094	0.209	0.065	0.09	0.083	-4485.36	14.896	7.294	136.976	19.268	20.139	0.013
Limacina helicina	Mollusca	Gastropoda	Pteropoda	Limacinidae	NP-AR	985	727	N	0.165	0.252	0.173	0.087	0.082	-2406.45	9.257	6.61	112.643	18.063	18.92	-0.13
Clione limacina	Mollusca	Gastropoda	Pteropoda	Clionidae	NP-AR	757	802	N	0.253	0.28	0.21	0.094	0.084	-2752.3	8.084	8.574	146.868	16.052	30.004	-0.151
Cyanea capillata	Cnidaria	Scyphozoa	Semaeostomeae	Cyaneidae	NP-AR	70	50	N	0.297	0.18	0.152	0.027	0.01	-875.746	4.021	10.786	35.517	5.278	26.352	0.014
Dimophyes arctica	Cnidaria	Hydrozoa	Siphonophorae	Diphyidae	NP-AR	385	110	Y	0.002	0.033	0.006	0.007	0.006	-3330.35	6.479	7.967	63.542	9.368	26.007	-0.008
Aglantha digitale	Cnidaria	Hydrozoa	Trachymedusae	Rhopalonematidae	NP-AR	1108	1010	N	0.245	0.273	0.225	0.087	0.085	-2622.32	6.715	12.106	96.107	14.926	23.009	-0.164
Themisto gaudichaudii	Arthropoda	Malacostraca	Amphipoda	Hyperiidae	NA-SP	189	776	N	0.193	0.25	0.178	0.089	0.086	-3127.6	7.741	4.527	74.273	19.252	22.832	0.024
Parvocalanus crassirostris	Arthropoda	Copepoda	Calanoida	Paracalanidae	NA-SP	238	84	Y	0.265	0.315	0.309	0.028	0.01	-1001.82	16.48	5.808	375.781	5.013	19.469	0.125
Temora turbinata	Arthropoda	Copepoda	Calanoida	Temoridae	NA-SP	709	197	Y	0.15	0.6	0.2	0.01	0.014	-1573.12	19.51	0.974	242.258	10.838	25.384	0.003
Centropages furcatus	Arthropoda	Copepoda	Calanoida	Centropagidae	NA-SP	215	87	N	0.246	0.279	0.251	0.096	0.089	-1797.32	24.039	9.187	211.541	13.726	31.446	-0.172
Calanoides carinatus	Arthropoda	Copepoda	Calanoida	Calanidae	NA-SP	51	1645	N	0.38	0.28	0.132	0.014	0.016	-2108.21	13.881	7.179	324.349	12.574	37.363	-0.096
Metridia lucens	Arthropoda	Copepoda	Calanoida	Metridinidae	NA-SP	72	1122	N	0.487	0.514	0.361	0.092	0.101	-2258.67	12.107	6.329	266.072	15.181	27.833	-0.11
Clausocalanus furcatus	Arthropoda	Copepoda	Calanoida	Clausocalanidae	NA-SP	373	393	N	0.285	0.279	0.337	0.092	0.092	-2280.71	16.392	8.141	159.775	10.835	30.413	-0.235
Rhincalanus nasutus	Arthropoda	Copepoda	Calanoida	Rhincalanidae	NA-SP	266	65	N	0.105	0.284	0.19	0.1	0.088	-2361.36	13.782	9.245	217.186	9.693	36.046	-0.174
Subeucalanus crassus	Arthropoda	Copepoda	Calanoida	Eucalanidae	NA-SP	94	999	N	0.285	0.394	0.157	0.099	0.089	-2370.19	16.468	9.483	282.812	11.33	36.165	-0.224
Ctenocalanus vanus	Arthropoda	Copepoda	Calanoida	Clausocalanidae	NA-SP	195	220	N	0.358	0.283	0.297	0.022	0.014	-2485.43	16.503	8.927	279.712	19.315	36.387	-0.028
Mesocalanus tenuicornis	Arthropoda	Copepoda	Calanoida	Calanidae	NA-SP	312	1675	N	0.37	0.278	0.288	0.008	0.01	-2738.2	15.171	7.018	258.893	8.935	29.522	-0.097
Mecynocera clausi	Arthropoda	Copepoda	Calanoida	Paracalanidae	NA-SP	193	192	N	0.363	0.305	0.336	0.018	0.016	-2800.48	15.262	9.167	302.181	8.937	29.763	-0.047
Undinula vulgaris	Arthropoda	Copepoda	Calanoida	Calanidae	NA-SP	207	898	N	0.421	0.273	0.37	0.014	0.01	-2872.65	20.6	8.886	131.082	5.758	32.616	0.046
Paracalanus aculeatus	Arthropoda	Copepoda	Calanoida	Paracalanidae	NA-SP	783	125	N	0.377	0.355	0.373	0.015	0.014	-2898	23.94	7.97	284.467	12.877	31.538	-0.169
Calocalanus plumulosus	Arthropoda	Copepoda	Calanoida	Paracalanidae	NA-SP	74	57	N	0.421	0.354	0.382	0.041	0.018	-2986.3	22.728	7.529	268.963	12.295	33.916	-0.088
Pleuromamma piseki	Arthropoda	Copepoda	Calanoida	Metridinidae	NA-SP	207	6284	N	0.419	0.407	0.236	0.014	0.009	-2990.9	13.39	7.181	241.22	7.92	35.232	-0.171
Pleuromamma borealis	Arthropoda	Copepoda	Calanoida	Metridinidae	NA-SP	123	4097	N	0.396	0.444	0.27	0.106	0.091	-2996.67	13.977	11.07	302.554	7.679	28.585	-0.077
Nannocalanus minor	Arthropoda	Copepoda	Calanoida	Calanidae	NA-SP	155	310	N	0.228	0.414	0.19	0.1	0.094	-3000.29	14.166	7.749	307.752	8.081	30.986	-0.018
Candacia ethiopica	Arthropoda	Copepoda	Calanoida	Candaciidae	NA-SP	94	606	N	0.366	0.297	0.214	0.012	0.011	-3029.49	14.229	5.803	363.233	2.117	37.992	-0.258
Acartia (Acartia) negligens	Arthropoda	Copepoda	Calanoida	Acartiidae	NA-SP	211	453	N	0.41	0.45	0.34	0.04	0.03	-3100.34	14.847	10.354	346.826	11.12	36.246	-0.005
Candacia bipinnata	Arthropoda	Copepoda	Calanoida	Candaciidae	NA-SP	65	184	N	0.473	0.342	0.251	0.017	0.023	-3113.28	17.838	6.745	309.311	6.89	31.895	-0.056
Clausocalanus pergens	Arthropoda	Copepoda	Calanoida	Clausocalanidae	NA-SP	373	393	N	0.202	0.31	0.2	0.111	0.087	-3123.66	17.577	7.625	278.94	14.426	29.824	-0.119
Lucicutia flavicornis	Arthropoda	Copepoda	Calanoida	Lucicutiidae	NA-SP	222	31475	N	0.27	0.218	0.292	0.095	0.089	-3152.98	20.294	7.097	253.364	11.754	32.037	0.012
Clausocalanus arcuicornis	Arthropoda	Copepoda	Calanoida	Clausocalanidae	NA-SP	351	391	Y	0.358	0.336	0.362	0.015	0.007	-3192.38	19.455	7.778	314.198	13.635	29.114	-0.009
Pleuromamma abdominalis	Arthropoda	Copepoda	Calanoida	Metridinidae	NA-SP	239	688	N	0.222	0.214	0.145	0.006	0.007	-3244.51	11.531	9.097	418.132	8.738	33.031	-0.117
Neocalanus gracilis	Arthropoda	Copepoda	Calanoida	Calanidae	NA-SP	103	290	N	0.39	0.397	0.233	0.022	0.013	-3277.99	13.265	7.931	296.85	6.697	34.323	-0.143
Pleuromamma gracilis	Arthropoda	Copepoda	Calanoida	Metridinidae	NA-SP	79	7922	N	0.394	0.493	0.278	0.094	0.097	-3297.82	12.848	7.634	288.233	10.058	33.512	-0.14
Delibus nudus	Arthropoda	Copepoda	Calanoida	Paracalanidae	NA-SP	122	430	Y	0.302	0.425	0.233	0.029	0.01	-3352.17	22.717	6.034	332.44	19.764	29.918	-0.15
Centropages bradyi	Arthropoda	Copepoda	Calanoida	Centropagidae	NA-SP	88	1152	N	0.526	0.377	0.292	0.014	0.017	-3375.85	12.015	7.209	231.315	5.181	33.62	-0.07
Calocalanus pavo	Arthropoda	Copepoda	Calanoida	Paracalanidae	NA-SP	95	172	N	0.393	0.354	0.399	0.021	0.015	-3403.43	21.723	7.322	247.05	13.383	33.72	-0.113
Acartia (Acartia) danae	Arthropoda	Copepoda	Calanoida	Acartiidae	NA-SP	431	471	N	0.383	0.331	0.27	0.012	0.01	-3769.57	19.844	8.617	272.805	10.377	28.373	-0.021
Penilia avirostris	Arthropoda	Branchiopoda	Ctenopoda	Sididae	NA-SP	64	54	N	0.17	0.252	0.233	0.104	0.096	-1408.37	22.12	10.567	390.887	2.69	20.392	-0.062
Corycaeus speciosus	Arthropoda	Copepoda	Cyclopoida	Corycaeidae	NA-SP	50	63	N	0.326	0.316	0.358	0.107	0.101	-2838.32	21.026	8.033	357.602	3.657	32.848	-0.198
Oncaea venusta	Arthropoda	Copepoda	Cyclopoida	Oncaeidae	NA-SP	138	80	Y	0.265	0.456	0.327	0.03	0.016	-2656.37	17.555	7.173	346.698	4.745	32.521	-0.083
Copilia mirabilis	Arthropoda	Copepoda	Cyclopoida	Sapphirinidae	NA-SP	88	83	N	0.421	0.327	0.351	0.03	0.022	-2756.32	20.571	7.331	56.128	4.138	27.729	-0.039
Oncaea mediterranea	Arthropoda	Copepoda	Cyclopoida	Oncaeidae	NA-SP	419	92	Y	0.236	0.314	0.329	0.022	0.015	-3210.05	17.61	6.934	318.93	15.43	35.294	-0.022
Oithona plumifera	Arthropoda	Copepoda	Cyclopoida	Oithonidae	NA-SP	95	124	N	0.379	0.344	0.253	0.021	0.018	-2134.33	19.154	7.389	256.036	11.556	35.298	-0.091
Oithona setigera	Arthropoda	Copepoda	Cyclopoida	Oithonidae	NA-SP	338	174	Y	0.296	0.33	0.247	0.028	0.008	-2239.39	12.989	7.056	125.206	13.073	24.742	-0.012
Oithona similis	Arthropoda	Copepoda	Cyclopoida	Oithonidae	NA-SP	52	564	Y	0.368	0.419	0.387	0.028	0.031	-2687.96	9.115	9.41	176.315	18.532	20.001	0.076
Triconia conifera	Arthropoda	Copepoda	Cyclopoida	Oncaeidae	NA-SP	82	813	Y	0.275	0.576	0.294	0.01	0.023	-2382.58	11.774	6.785	119.357	12.711	29.863	-0.086
Oithona nana	Arthropoda	Copepoda	Cyclopoida	Oithonidae	NA-SP	167	2237	N	0.224	0.433	0.205	0.092	0.09	-1620.43	14.532	4.261	313.748	16.81	18.949	-0.026
Oithona atlantica	Arthropoda	Copepoda	Cyclopoida	Oithonidae	NA-SP	54	3378	N	0.389	0.464	0.268	0.105	0.1	-1394.78	9.453	7.83	250.063	4.902	21.225	-0.189
Oncaea media	Arthropoda	Copepoda	Cyclopoida	Oncaeidae	NA-SP	571	3566	Y	0.104	0.204	0.126	0.011	0.006	-3009.12	15.68	9.594	344.884	5.092	32.893	-0.105
Thysanoessa gregaria	Arthropoda	Malacostraca	Euphausiacea	Euphausiidae	NA-SP	166	61	Y	0.203	0.268	0.263	0.015	0.01	-3708.61	15.829	2.193	121.791	17.661	32.502	0.002
Stylocheiron maximum	Arthropoda	Malacostraca	Euphausiacea	Euphausiidae	NA-SP	66	205	Y	0.272	0.471	0.256	0.027	0.018	-4908.36	14.229	6.983	234.324	13.713	26.986	0.066
Stylocheiron abbreviatum	Arthropoda	Malacostraca	Euphausiacea	Euphausiidae	NA-SP	111	215	N	0.207	0.288	0.238	0.11	0.094	-5145.31	12.761	7.137	118.433	13.725	28.787	-0.078
Stylocheiron carinatum	Arthropoda	Malacostraca	Euphausiacea	Euphausiidae	NA-SP	82	232	Y	0.121	0.249	0.169	0.022	0.018	-4642.08	13.018	13.494	177.934	4.468	35.292	0.021
Euphausia gibboides	Arthropoda	Malacostraca	Euphausiacea	Euphausiidae	NA-SP	156	294	Y	0.162	0.264	0.224	0.01	0.021	-6074.06	12.48	6.572	78.06	6.998	26.785	0.003
Nematoscelis megalops	Arthropoda	Malacostraca	Euphausiacea	Euphausiidae	NA-SP	363	7533	N	0.378	0.331	0.275	0.01	0.012	-2731.82	15.504	4.406	281.227	17.033	30.945	-0.04
Euterpina acutifrons	Arthropoda	Copepoda	Harpacticoida	Tachidiidae	NA-SP	67	106	Y	0.034	0.208	0.109	0.032	0.006	-1188.75	20.386	8.767	362.779	12.878	37.799	-0.137
Macrosetella gracilis	Arthropoda	Copepoda	Harpacticoida	Miraciidae	NA-SP	181	213	N	0.461	0.438	0.415	0.022	0.013	-2435.55	22.583	12.568	309.097	10.879	31.73	-0.036
Microsetella norvegica	Arthropoda	Copepoda	Harpacticoida	Ectinosomatidae	NA-SP	102	26361	Y	0.245	0.423	0.192	0.025	0.018	-1325.84	13.629	9.069	308.656	18.759	27.256	-0.193
Evadne spinifera	Arthropoda	Branchiopoda	Onychopoda	Podonidae	NA-SP	220	440	Y	0.263	0.309	0.128	0.014	0.006	-3774.02	9.663	5.351	51.609	2.427	18.883	-0.06
Eukrohnia hamata	Chaetognatha	Sagittoidea	Phragmophora	Eukrohniidae	NA-SP	50	50	Y	0.133	0.209	0.243	0.013	0.017	-4485.36	14.896	7.294	136.976	19.268	20.139	0.013
Limacina retroversa	Mollusca	Gastropoda	Pteropoda	Limacinidae	NA-SP	60	77	Y	0.193	0.238	0.119	0.009	0.016	-3306.57	9.787	7.428	205.072	14.498	27.456	-0.193
Pyrosoma atlanticum	Chordata	Thaliacea	Pyrosomatida	Pyrosomatidae	NA-SP	76	2356	N	0.411	0.354	0.209	0.022	0.014	-1291.42	16.83	8.759	178.249	19.022	37.558	0.118
Thalia democratica	Chordata	Thaliacea	Salpida	Salpidae	NA-SP	68	252	N	0.453	0.287	0.315	0.012	0.032	-2344.44	16.831	9.555	211.736	3.389	34.061	0.02
Salpa fusiformis	Chordata	Thaliacea	Salpida	Salpidae	NA-SP	72	1739	N	0.466	0.444	0.301	0.017	0.021	-3382.98	16.017	7.956	285.012	13.279	22.111	-0.078
Themisto libellula	Arthropoda	Malacostraca	Amphipoda	Hyperiidae	NA-NP	250	385	N	0.312	0.206	0.279	0.014	0.013	-1626.62	2.752	8.478	70.271	6.574	17.506	-0.185
Flaccisagitta enflata	Chaetognatha	Sagittoidea	Aphragmophora	Sagittidae	NA-NP	3520	50	Y	0.06	0.21	0.09	0.007	0.03	-4488.99	20.353	8.614	141.137	13.773	19.423	0.1
Krohnitta subtilis	Chaetognatha	Sagittoidea	Aphragmophora	Krohnittidae	NA-NP	2342	60	Y	0.05	0.27	0.05	0.111	0.112	-5098.65	22.483	7.626	202.356	11.028	17.868	0.117
Decipisagitta decipiens	Chaetognatha	Sagittoidea	Aphragmophora	Sagittidae	NA-NP	1029	62	N	0.28	0.21	0.11	0.01	0.01	-4645.86	22.202	9.278	278.786	8.857	18.373	0.13
Flaccisagitta hexaptera	Chaetognatha	Sagittoidea	Aphragmophora	Sagittidae	NA-NP	2561	72	N	0.179	0.341	0.322	0.089	0.104	-5012.56	22.748	7.261	184.514	8.842	17.698	0.081
Solidosagitta zetesios	Chaetognatha	Sagittoidea	Aphragmophora	Sagittidae	NA-NP	55	85	Y	0.135	0.35	0.347	0.035	0.035	-4903.37	11.789	6.337	101.634	6.327	34.645	0.085
Pseudosagitta lyra	Chaetognatha	Sagittoidea	Aphragmophora	Sagittidae	NA-NP	2900	128	N	0.244	0.272	0.387	0.097	0.1	-4903.14	18.048	9.39	162.439	13.723	20.037	0.091
Parasagitta elegans	Chaetognatha	Sagittoidea	Aphragmophora	Sagittidae	NA-NP	2488	495	N	0.442	0.254	0.432	0.009	0.026	-3966.02	12.038	10.741	89.351	12.221	19.711	0.026
Eurytemora herdmani	Arthropoda	Copepoda	Calanoida	Temoridae	NA-NP	81	50	Y	0.27	0.12	0.41	0.02	0.02	-518.461	10.955	10.352	84.704	23.333	11.772	-0.253
Tortanus (Boreotortanus)	Arthropoda	Copepoda	Calanoida	Tortanidae	NA-NP	110	465	N	0.2	0.21	0.13	0.04	0.02	-1124.99	9.965	8.747	118.271	6.153	27.448	-0.055
Acartia (Acartiura) clausi	Arthropoda	Copepoda	Calanoida	Acartiidae	NA-NP	132	901	N	0.26214	0.132	0.395	0.087	0.093	-1320.47	14.847	8.617	272.805	10.377	28.373	-0.021
Temora turbinata	Arthropoda	Copepoda	Calanoida	Temoridae	NA-NP	81	197	N	0.3	0.21	0.25	0.02	0.032	-1573.12	19.51	0.974	242.258	10.838	25.384	0.003
Calanus glacialis	Arthropoda	Copepoda	Calanoida	Calanidae	NA-NP	121	4493	N	0.469	0.305	0.317	0.028	0.009	-1667.39	6.878	9.067	133.351	7.515	24.957	-0.165
Acartia (Acartiura) longiremis	Arthropoda	Copepoda	Calanoida	Acartiidae	NA-NP	1606	538	N	0.367	0.255	0.302	0.017	0.017	-1762.97	18.378	9.857	139.515	16.352	18.735	-0.109
Centropages furcatus	Arthropoda	Copepoda	Calanoida	Centropagidae	NA-NP	50	87	N	0.342	0.231	0.387	0.109	0.105	-1797.32	24.039	9.187	211.541	13.726	31.446	-0.172
Scolecithricella minor	Arthropoda	Copepoda	Calanoida	Scolecitrichidae	NA-NP	612	1445	N	0.306	0.206	0.436	0.096	0.087	-1802.64	8.076	7.263	166.19	14.827	21.168	-0.128
Pseudocalanus minutus	Arthropoda	Copepoda	Calanoida	Clausocalanidae	NA-NP	184	250	Y	0.357	0.283	0.422	0.023	0.021	-2028.24	8.887	11.5	40.007	9.362	17.074	-0.079
Paracalanus parvus	Arthropoda	Copepoda	Calanoida	Paracalanidae	NA-NP	136	836	N	0.316	0.233	0.515	0.093	0.094	-2039.26	17.547	8.372	186.025	11.122	19.641	-0.053
Aetideus armatus	Arthropoda	Copepoda	Calanoida	Aetideidae	NA-NP	97	892	N	0.304	0.269	0.529	0.092	0.087	-2200.84	13.934	7.888	168.13	13.011	31.898	-0.176
Clausocalanus furcatus	Arthropoda	Copepoda	Calanoida	Clausocalanidae	NA-NP	116	393	N	0.327	0.34	0.509	0.11	0.101	-2280.71	16.392	8.141	159.775	10.835	30.413	-0.235
Rhincalanus nasutus	Arthropoda	Copepoda	Calanoida	Rhincalanidae	NA-NP	84	1739	Y	0.237	0.218	0.596	0.019	0.007	-2361.36	13.782	9.245	217.186	9.693	36.046	-0.174
Subeucalanus crassus	Arthropoda	Copepoda	Calanoida	Eucalanidae	NA-NP	66	999	N	0.107	0.107	0.476	0.091	0.09	-2370.19	16.468	9.483	282.812	11.33	36.165	-0.224
Pontellina plumata	Arthropoda	Copepoda	Calanoida	Pontellidae	NA-NP	72	128	N	0.233	0.258	0.463	0.112	0.111	-2469.79	21.064	5.691	242.815	7.455	33.142	-0.138
Ctenocalanus vanus	Arthropoda	Copepoda	Calanoida	Clausocalanidae	NA-NP	143	430	N	0.292	0.19	0.418	0.089	0.097	-2485.43	16.503	8.927	279.712	19.315	36.387	-0.028
Mesocalanus tenuicornis	Arthropoda	Copepoda	Calanoida	Calanidae	NA-NP	378	1122	N	0.282	0.258	0.426	0.089	0.092	-2738.2	15.171	7.018	258.893	8.935	29.522	-0.097
Mecynocera clausi	Arthropoda	Copepoda	Calanoida	Paracalanidae	NA-NP	108	1675	Y	0.264	0.308	0.492	0.015	0.013	-2800.48	15.262	9.167	302.181	8.937	29.763	-0.047
Undinula vulgaris	Arthropoda	Copepoda	Calanoida	Calanidae	NA-NP	113	898	N	0.283	0.325	0.452	0.094	0.106	-2872.65	20.6	8.886	131.082	5.758	32.616	0.046
Paracalanus aculeatus	Arthropoda	Copepoda	Calanoida	Paracalanidae	NA-NP	174	84	Y	0.241	0.3	0.427	0.027	0.032	-2898	23.94	7.97	284.467	12.877	31.538	-0.169
Nannocalanus minor	Arthropoda	Copepoda	Calanoida	Calanidae	NA-NP	160	7533	N	0.275	0.233	0.552	0.097	0.094	-3000.29	14.166	7.749	307.752	8.081	30.986	-0.018
Candacia bipinnata	Arthropoda	Copepoda	Calanoida	Candaciidae	NA-NP	156	184	N	0.255	0.216	0.461	0.093	0.104	-3113.28	17.838	6.745	309.311	6.89	31.895	-0.056
Clausocalanus pergens	Arthropoda	Copepoda	Calanoida	Clausocalanidae	NA-NP	132	83	N	0.33	0.287	0.503	0.108	0.114	-3123.66	17.577	7.625	278.94	14.426	29.824	-0.119
Euchaeta marina	Arthropoda	Copepoda	Calanoida	Euchaetidae	NA-NP	81	1389	N	0.284	0.32	0.558	0.094	0.096	-3124.86	17.766	8.606	248.891	7.522	34.692	0.032
Lucicutia flavicornis	Arthropoda	Copepoda	Calanoida	Lucicutiidae	NA-NP	211	213	N	0.401	0.375	0.524	0.107	0.095	-3152.98	20.294	7.097	253.364	11.754	32.037	0.012
Scolecithrix bradyi	Arthropoda	Copepoda	Calanoida	Scolecitrichidae	NA-NP	51	128	N	0.273	0.331	0.455	0.105	0.125	-3154.04	19.402	8.853	253.491	4.285	35.33	-0.063
Clausocalanus arcuicornis	Arthropoda	Copepoda	Calanoida	Clausocalanidae	NA-NP	250	391	N	0.341	0.324	0.568	0.09	0.095	-3192.38	19.455	7.778	314.198	13.635	29.114	-0.009
Pleuromamma abdominalis	Arthropoda	Copepoda	Calanoida	Metridinidae	NA-NP	95	4097	Y	0.247	0.215	0.598	0.025	0.009	-3244.51	11.531	9.097	418.132	8.738	33.031	-0.117
Neocalanus gracilis	Arthropoda	Copepoda	Calanoida	Calanidae	NA-NP	79	3378	Y	0.211	0.181	0.546	0.012	0.014	-3277.99	13.265	7.931	296.85	6.697	34.323	-0.143
Pleuromamma gracilis	Arthropoda	Copepoda	Calanoida	Metridinidae	NA-NP	127	6284	Y	0.221	0.196	0.497	0.022	0.011	-3297.82	12.848	7.634	288.233	10.058	33.512	-0.14
Heterorhabdus papilliger	Arthropoda	Copepoda	Calanoida	Heterorhabdidae	NA-NP	71	702	N	0.25	0.232	0.525	0.116	0.099	-3299.85	12.899	8.62	326.151	8.768	37.252	-0.079
Pleuromamma xiphias	Arthropoda	Copepoda	Calanoida	Metridinidae	NA-NP	51	1093	Y	0.257	0.216	0.611	0.016	0.013	-3323.19	14.001	5.568	301.825	7.274	34.162	-0.147
Calocalanus pavo	Arthropoda	Copepoda	Calanoida	Paracalanidae	NA-NP	128	172	N	0.287	0.314	0.4	0.116	0.103	-3403.43	21.723	7.322	247.05	13.383	33.72	-0.113
Euchirella rostrata	Arthropoda	Copepoda	Calanoida	Aetideidae	NA-NP	51	2257	N	0.288	0.254	0.526	0.106	0.086	-3454.21	10.55	7.228	283.886	11.665	35.583	-0.153
Rhincalanus cornutus	Arthropoda	Copepoda	Calanoida	Rhincalanidae	NA-NP	56	261	N	0.384	0.384	0.544	0.115	0.097	-3498.98	18.546	7.151	192.027	7.048	29.368	0.03
Haloptilus longicornis	Arthropoda	Copepoda	Calanoida	Augaptilidae	NA-NP	51	61	N	0.3	0.31	0.32	0.099	0.095	-3570.36	18.35	7.366	276.978	17.961	37.177	-0.08
Acartia (Acartia) danae	Arthropoda	Copepoda	Calanoida	Acartiidae	NA-NP	166	471	N	0.289667	0.269	0.516	0.092	0.099	-3769.57	19.844	8.617	272.805	10.377	28.373	-0.021
Pareucalanus attenuatus	Arthropoda	Copepoda	Calanoida	Eucalanidae	NA-NP	155	225	N	0.267	0.264	0.438	0.101	0.097	-3802.43	20.708	7.433	229.509	8.93	34.375	-0.185
Scolecithrix danae	Arthropoda	Copepoda	Calanoida	Scolecitrichidae	NA-NP	172	879	N	0.275	0.293	0.534	0.096	0.099	-3906.03	17.952	7.25	240.314	6.146	27.423	-0.096
Aetideus giesbrechti	Arthropoda	Copepoda	Calanoida	Aetideidae	NA-NP	104	120	N	0.285	0.31	0.438	0.104	0.105	-3924.84	19.646	8.271	278.496	4.964	32.545	-0.058
Oikopleura labradoriensis	Chordata	Appendicularia	Copelata	Oikopleuridae	NA-NP	65	51	Y	0.15	0.15	0.27	0.01	0.018	-3540	5.869	4.694	41.593	14.605	18.902	0.022
Fritillaria borealis	Chordata	Appendicularia	Copelata	Fritillariidae	NA-NP	220	665	Y	0.326	0.147	0.488	0.103	0.1	-2426.22	6.044	12.301	140.657	10.322	17.528	-0.195
Periphylla periphylla	Cnidaria	Scyphozoa	Coronatae	Periphyllidae	NA-NP	76	189	Y	0.262	0.409	0.474	0.058	0.029	-4494.13	10.869	5.215	72.688	15.179	27.828	-0.079
Penilia avirostris	Arthropoda	Branchiopoda	Ctenopoda	Sididae	NA-NP	64	688	Y	0.221	0.125	0.536	0.012	0.015	-1408.37	22.12	10.567	390.887	2.69	20.392	-0.062
Copilia mirabilis	Arthropoda	Copepoda	Cyclopoida	Sapphirinidae	NA-NP	78	63	N	0.292	0.27	0.193	0.034	0.015	-2756.32	20.571	7.331	56.128	4.138	27.729	-0.039
Oncaea venusta	Arthropoda	Copepoda	Cyclopoida	Oncaeidae	NA-NP	207	125	N	0.326	0.35	0.468	0.114	0.103	-2656.37	17.555	7.173	346.698	4.745	32.521	-0.083
Oithona plumifera	Arthropoda	Copepoda	Cyclopoida	Oithonidae	NA-NP	255	174	Y	0.266	0.245	0.454	0.01	0.03	-2134.33	19.154	7.389	256.036	11.556	35.298	-0.091
Corycaeus speciosus	Arthropoda	Copepoda	Cyclopoida	Corycaeidae	NA-NP	63	220	N	0.307	0.307	0.483	0.112	0.11	-2838.32	21.026	8.033	357.602	3.657	32.848	-0.198
Triconia borealis	Arthropoda	Copepoda	Cyclopoida	Oncaeidae	NA-NP	70	306	N	0.31	0.223	0.413	0.1	0.105	-2063.02	7.106	10.697	106.143	6.516	16.849	-0.239
Oithona setigera	Arthropoda	Copepoda	Cyclopoida	Oithonidae	NA-NP	465	564	Y	0.287	0.296	0.387	0.01	0.009	-2239.39	12.989	7.056	125.206	13.073	24.742	-0.012
Triconia conifera	Arthropoda	Copepoda	Cyclopoida	Oncaeidae	NA-NP	95	813	N	0.285	0.28	0.539	0.103	0.089	-2382.58	11.774	6.785	119.357	12.711	29.863	-0.086
Oithona similis	Arthropoda	Copepoda	Cyclopoida	Oithonidae	NA-NP	497	3566	Y	0.429	0.241	0.439	0.023	0.012	-2687.96	9.115	9.41	176.315	18.532	20.001	0.076
Thysanoessa raschii	Arthropoda	Malacostraca	Euphausiacea	Euphausiidae	NA-NP	312	125	N	0.32	0.18	0.14	0.01	0.01	-2960.14	11.641	0.794	159.151	24.181	19.746	-0.09
Nematobrachion flexipes	Arthropoda	Malacostraca	Euphausiacea	Euphausiidae	NA-NP	74	134	N	0.132	0.196	0.333	0.1	0.119	-4912.19	9.872	6.205	141.203	4.706	27.057	0.081
Thysanoessa inermis	Arthropoda	Malacostraca	Euphausiacea	Euphausiidae	NA-NP	445	385	N	0.23	0.181	0.269	0.092	0.088	-1425.33	6.04	6.908	90.338	18.05	28.609	-0.151
Evadne nordmanni	Arthropoda	Branchiopoda	Onychopoda	Podonidae	NA-NP	78	270	Y	0.351	0.244	0.526	0.02	0.022	-3247.32	14.246	13.976	65.666	6.398	16.336	-0.216
Eukrohnia hamata	Chaetognatha	Sagittoidea	Phragmophora	Eukrohniidae	NA-NP	1520	294	Y	0.343	0.303	0.503	0.092	0.092	-4485.36	14.896	7.294	136.976	19.268	20.139	0.013
Creseis acicula	Mollusca	Gastropoda	Pteropoda	Creseidae	NA-NP	72	57	N	0.2	0.21	0.27	0.1	0.11	-2388.66	23.425	8.08	111.412	19.424	30.668	0.062
Limacina helicina	Mollusca	Gastropoda	Pteropoda	Limacinidae	NA-NP	985	821	Y	0.334	0.232	0.342	0.01	0.009	-2406.45	9.257	6.61	112.643	18.063	18.92	-0.13
Clione limacina	Mollusca	Gastropoda	Pteropoda	Clionidae	NA-NP	757	3960	N	0.327	0.272	0.401	0.088	0.098	-2752.3	8.084	8.574	146.868	16.052	30.004	-0.151
Pyrosoma atlanticum	Chordata	Thaliacea	Pyrosomatida	Pyrosomatidae	NA-NP	278	65	N	0.161	0.208	0.212	0.093	0.109	-1291.42	16.83	8.759	178.249	19.022	37.558	0.118
Salpa fusiformis	Chordata	Thaliacea	Salpida	Salpidae	NA-NP	155	65	Y	0.279	0.267	0.417	0.096	0.121	-3382.98	16.017	7.956	285.012	13.279	22.111	-0.078
Thalia democratica	Chordata	Thaliacea	Salpida	Salpidae	NA-NP	90	252	Y	0.347	0.257	0.54	0.103	0.092	-2344.44	16.831	9.555	211.736	3.389	34.061	0.02
Cyanea capillata	Cnidaria	Scyphozoa	Semaeostomeae	Cyaneidae	NA-NP	70	183	N	0.177	0.16	0.257	0.095	0.119	-875.746	4.021	10.786	35.517	5.278	26.352	0.014
Dimophyes arctica	Cnidaria	Hydrozoa	Siphonophorae	Diphyidae	NA-NP	385	519	Y	0.042	0.165	0.02	0.117	0.085	-3330.35	6.479	7.967	63.542	9.368	26.007	-0.008
Aglantha digitale	Cnidaria	Hydrozoa	Trachymedusae	Rhopalonematidae	NA-NP	1108	909	N	0.377	0.273	0.379	0.009	0.008	-2622.32	6.715	12.106	96.107	14.926	23.009	-0.164
Themisto compressa	Arthropoda	Malacostraca	Amphipoda	Hyperiidae	NA-AR	147	70	Y	0.169	0.43	0.155	0.014	0.016	-2419.94	6.037	4.184	103.094	6.541	37.285	-0.045
Hyperia galba	Arthropoda	Malacostraca	Amphipoda	Hyperiidae	NA-AR	283	115	Y	0.111	0.269	0.149	0.007	0.012	-1489.91	8.217	8.611	229.251	6.576	31.051	-0.071
Themisto gaudichaudii	Arthropoda	Malacostraca	Amphipoda	Hyperiidae	NA-AR	776	495	Y	0.397	0.55	0.225	0.093	0.094	-3127.6	7.741	4.527	74.273	19.252	22.832	0.024
Themisto abyssorum	Arthropoda	Malacostraca	Amphipoda	Hyperiidae	NA-AR	159	736	Y	0.318	0.534	0.17	0.018	0.012	-2492.29	4.245	9.303	127.159	5.743	33.247	-0.08
Themisto libellula	Arthropoda	Malacostraca	Amphipoda	Hyperiidae	NA-AR	385	1350	N	0.26	0.336	0.231	0.093	0.095	-1626.62	2.752	8.478	70.271	6.574	17.506	-0.185
Parasagitta elegans	Chaetognatha	Sagittoidea	Aphragmophora	Sagittidae	NA-AR	495	654	Y	0.134	0.351	0.111	0.107	0.09	-3966.02	12.038	10.741	89.351	12.221	19.711	0.026
Microcalanus pusillus	Arthropoda	Copepoda	Calanoida	Clausocalanidae	NA-AR	483	745	N	0.125	0.328	0.138	0.104	0.085	-1258.21	10.901	7.861	156.391	11.188	33.594	-0.112
Calanus glacialis	Arthropoda	Copepoda	Calanoida	Calanidae	NA-AR	4493	1254	N	0.268	0.474	0.167	0.151	0.084	-1667.39	6.878	9.067	133.351	7.515	24.957	-0.165
Centropages hamatus	Arthropoda	Copepoda	Calanoida	Centropagidae	NA-AR	9034	106	N	0.137	0.298	0.131	0.108	0.09	-1734.55	15.38	10.402	173.441	6.614	25.475	-0.142
Temora longicornis	Arthropoda	Copepoda	Calanoida	Temoridae	NA-AR	32954	531	N	0.278	0.626	0.259	0.099	0.09	-1746.97	15.497	9.393	214.152	9.431	26.876	-0.083
Calanus helgolandicus	Arthropoda	Copepoda	Calanoida	Calanidae	NA-AR	41359	311	Y	0.117	0.184	0.122	0.01	0.009	-1747.08	13.2	6.884	269.858	10.963	30.252	-0.097
Acartia (Acartiura) longiremis	Arthropoda	Copepoda	Calanoida	Acartiidae	NA-AR	538	219	Y	0.242	0.311	0.145	0.014	0.02	-1762.97	18.378	9.857	139.515	16.352	18.735	-0.109
Scolecithricella minor	Arthropoda	Copepoda	Calanoida	Scolecitrichidae	NA-AR	1445	596	N	0.243	0.383	0.131	0.127	0.089	-1802.64	8.076	7.263	166.19	14.827	21.168	-0.128
Aetideopsis armata	Arthropoda	Copepoda	Calanoida	Aetideidae	NA-AR	50	74	N	0.177	0.4	0.185	0.119	0.126	-1991.76	13.612	4.539	189.742	9.821	32.824	-0.039
Pseudocalanus minutus	Arthropoda	Copepoda	Calanoida	Clausocalanidae	NA-AR	250	543	N	0.09	0.274	0.104	0.095	0.086	-2028.24	8.887	11.5	40.007	9.362	17.074	-0.079
Microcalanus pygmaeus	Arthropoda	Copepoda	Calanoida	Clausocalanidae	NA-AR	80	508	N	0.074	0.168	0.104	0.096	0.088	-2055.57	10.228	6.32	319.934	16.468	20.274	-0.085
Calanus finmarchicus	Arthropoda	Copepoda	Calanoida	Calanidae	NA-AR	74373	5454	N	0.281	0.408	0.162	0.144	0.087	-2062.48	9.701	10.058	231.57	13.434	29.346	-0.172
Metridia longa	Arthropoda	Copepoda	Calanoida	Metridinidae	NA-AR	4548	1397	Y	0.29	0.408	0.158	0.023	0.008	-2071.53	8.601	11.294	254.207	8.448	27.42	-0.142
Gaetanus tenuispinus	Arthropoda	Copepoda	Calanoida	Aetideidae	NA-AR	284	192	N	0.149	0.42	0.137	0.108	0.1	-2122.8	5.974	7.18	181.674	14.963	21.255	-0.173
Aetideus armatus	Arthropoda	Copepoda	Calanoida	Aetideidae	NA-AR	892	132	N	0.118	0.319	0.105	0.097	0.087	-2200.84	13.934	7.888	168.13	13.011	31.898	-0.176
Metridia lucens	Arthropoda	Copepoda	Calanoida	Metridinidae	NA-AR	26361	739	N	0.251	0.27	0.166	0.096	0.092	-2258.67	12.107	6.329	266.072	15.181	27.833	-0.11
Centropages typicus	Arthropoda	Copepoda	Calanoida	Centropagidae	NA-AR	41288	612	N	0.233	0.461	0.137	0.152	0.086	-2314.42	16.269	7.391	212.636	9.282	27.902	-0.081
Rhincalanus nasutus	Arthropoda	Copepoda	Calanoida	Rhincalanidae	NA-AR	1739	100	N	0.236	0.313	0.176	0.098	0.089	-2361.36	13.782	9.245	217.186	9.693	36.046	-0.174
Pleuromamma robusta	Arthropoda	Copepoda	Calanoida	Metridinidae	NA-AR	7871	240	N	0.283	0.313	0.176	0.097	0.088	-2422.21	13.247	9.138	262.795	14.682	31.604	-0.139
Pseudocalanus elongatus	Arthropoda	Copepoda	Calanoida	Clausocalanidae	NA-AR	21525	435	N	0.237	0.427	0.204	0.096	0.101	-2457.38	16.045	9.434	266.891	9.093	23.389	-0.071
Calanus hyperboreus	Arthropoda	Copepoda	Calanoida	Calanidae	NA-AR	4339	1996	N	0.287	0.46	0.188	0.181	0.086	-2483.34	9.372	9.177	92.7	9.78	30.355	-0.145
Heterorhabdus norvegicus	Arthropoda	Copepoda	Calanoida	Heterorhabdidae	NA-AR	713	180	N	0.048	0.309	0.033	0.096	0.083	-2627.41	11.721	6.638	150.423	7.129	30.159	-0.165
Paraeuchaeta norvegica	Arthropoda	Copepoda	Calanoida	Euchaetidae	NA-AR	14260	426	N	0.09	0.237	0.029	0.094	0.081	-2699.79	14.148	11.032	201.101	10.639	28.566	-0.115
Candacia armata	Arthropoda	Copepoda	Calanoida	Candaciidae	NA-AR	7393	117	N	0.088	0.221	0.101	0.091	0.087	-2853.04	15.546	8.339	146.937	6.246	31.443	-0.143
Paraeuchaeta gracilis	Arthropoda	Copepoda	Calanoida	Euchaetidae	NA-AR	183	50	N	0.209	0.278	0.141	0.127	0.083	-3263.23	14.731	6.724	479.718	3.693	33.317	-0.057
Oikopleura labradoriensis	Chordata	Appendicularia	Copelata	Oikopleuridae	NA-AR	51	52	Y	0.152	0.316	0.074	0.099	0.085	-3540	5.869	4.694	41.593	14.605	18.902	0.022
Fritillaria borealis	Chordata	Appendicularia	Copelata	Fritillariidae	NA-AR	665	465	N	0.318	0.401	0.216	0.099	0.096	-2426.22	6.044	12.301	140.657	10.322	17.528	-0.195
Oithona atlantica	Arthropoda	Copepoda	Cyclopoida	Oithonidae	NA-AR	2237	134	N	0.12	0.28	0.048	0.1	0.082	-1394.78	9.453	7.83	250.063	4.902	21.225	-0.189
Triconia borealis	Arthropoda	Copepoda	Cyclopoida	Oncaeidae	NA-AR	306	428	N	0.178	0.424	0.122	0.119	0.1	-2063.02	7.106	10.697	106.143	6.516	16.849	-0.239
Oithona similis	Arthropoda	Copepoda	Cyclopoida	Oithonidae	NA-AR	3566	845	N	0.046	0.175	0.085	0.124	0.099	-2687.96	9.115	9.41	176.315	18.532	20.001	0.076
Thysanoessa raschii	Arthropoda	Malacostraca	Euphausiacea	Euphausiidae	NA-AR	125	122	Y	0.19	0.1	0.23	0.01	0.01	-2960.14	11.641	0.794	159.151	24.181	19.746	-0.09
Thysanoessa inermis	Arthropoda	Malacostraca	Euphausiacea	Euphausiidae	NA-AR	385	343	Y	0.232	0.379	0.183	0.091	0.087	-1425.33	6.04	6.908	90.338	18.05	28.609	-0.151
Thysanoessa longicaudata	Arthropoda	Malacostraca	Euphausiacea	Euphausiidae	NA-AR	517	364	N	0.267	0.34	0.109	0.102	0.086	-2492.57	6.54	7.426	157.672	7.64	34.38	-0.031
Meganyctiphanes norvegica	Arthropoda	Malacostraca	Euphausiacea	Euphausiidae	NA-AR	1189	1111	N	0.281	0.425	0.186	0.169	0.084	-2574.34	6.584	5.656	193.896	6.46	33.061	-0.095
Microsetella norvegica	Arthropoda	Copepoda	Harpacticoida	Ectinosomatidae	NA-AR	310	172	N	0.193	0.502	0.119	0.12	0.117	-1325.84	13.629	9.069	308.656	18.759	27.256	-0.193
Eukrohnia hamata	Chaetognatha	Sagittoidea	Phragmophora	Eukrohniidae	NA-AR	294	432	Y	0.331	0.459	0.13	0.111	0.085	-4485.36	14.896	7.294	136.976	19.268	20.139	0.013
Limacina helicina	Mollusca	Gastropoda	Pteropoda	Limacinidae	NA-AR	821	727	N	0.314	0.444	0.174	0.164	0.085	-2406.45	9.257	6.61	112.643	18.063	18.92	-0.13
Clione limacina	Mollusca	Gastropoda	Pteropoda	Clionidae	NA-AR	3960	802	N	0.165	0.164	0.092	0.019	0.009	-2752.3	8.084	8.574	146.868	16.052	30.004	-0.151
Limacina retroversa	Mollusca	Gastropoda	Pteropoda	Limacinidae	NA-AR	31475	1101	N	0.275	0.378	0.173	0.112	0.086	-3306.57	9.787	7.428	205.072	14.498	27.456	-0.193
Globigerina bulloides	Foraminifera	Globothalamea	Rotaliida	Globigerinidae	NA-AR	183	50	N	0.24	0.13	0.12	0.011	0.036	-4251.3	17.249	0.116	461.962	17.611	22.181	-0.189
Globigerinita uvula	Foraminifera	Globothalamea	Rotaliida	Globigerinitidae	NA-AR	81	53	Y	0.335	0.498	0.223	0.013	0.005	-5826	6.06	6.191	64.568	7.566	37.778	-0.253
Globigerinita glutinata	Foraminifera	Globothalamea	Rotaliida	Globigerinitidae	NA-AR	121	63	Y	0.306	0.554	0.169	0.11	0.104	-4562.6	11.183	3.789	123.897	8.289	36.678	-0.062
Neogloboquadrina pachyderma	Foraminifera	Globothalamea	Rotaliida	Globorotaliidae	NA-AR	52	89	Y	0.154	0.255	0.074	0.027	0.008	-3990.97	8.068	2.157	79.895	13.444	35.25	0.016
Turborotalita quinqueloba	Foraminifera	Globothalamea	Rotaliida	Globigerinidae	NA-AR	115	97	Y	0.2	0.08	0.26	0.03	0.017	-4500.94	7.658	4.591	94.779	11.132	37.502	0.009
Cyanea capillata	Cnidaria	Scyphozoa	Semaeostomeae	Cyaneidae	NA-AR	183	50	Y	0.053	0.248	0.107	0.111	0.097	-875.746	4.021	10.786	35.517	5.278	26.352	0.014
Dimophyes arctica	Cnidaria	Hydrozoa	Siphonophorae	Diphyidae	NA-AR	519	110	Y	0.045	0.021	0.063	0.006	0.012	-3330.35	6.479	7.967	63.542	9.368	26.007	-0.008
Aglantha digitale	Cnidaria	Hydrozoa	Trachymedusae	Rhopalonematidae	NA-AR	909	1010	Y	0.279	0.371	0.173	0.091	0.095	-2622.32	6.715	12.106	96.107	14.926	23.009	-0.164
Themisto gaudichaudii	Arthropoda	Malacostraca	Amphipoda	Hyperiidae	IO-SP	189	994	Y	0.27	0.37	0.52	0.12	0.1	-3127.6	7.741	4.527	74.273	19.252	22.832	0.024
Parvocalanus crassirostris	Arthropoda	Copepoda	Calanoida	Paracalanidae	IO-SP	64	120	N	0.506	0.426	0.621	0.083	0.114	-1001.82	16.48	5.808	375.781	5.013	19.469	0.125
Acartia (Odontacartia) pacifica	Arthropoda	Copepoda	Calanoida	Acartiidae	IO-SP	99	50	N	0.215	0.226	0.164	0.013	0.014	-1265.12	15.6	3.831	244.815	3.624	20.807	-0.083
Centropages australiensis	Arthropoda	Copepoda	Calanoida	Centropagidae	IO-SP	107	139	N	0.395	0.272	0.168	0.011	0.019	-1527.33	12.874	7.362	358.895	2.251	37.667	-0.005
Temora turbinata	Arthropoda	Copepoda	Calanoida	Temoridae	IO-SP	709	496	N	0.45	0.13	0.19	0.02	0.013	-1573.12	19.51	0.974	242.258	10.838	25.384	0.003
Paracalanus indicus	Arthropoda	Copepoda	Calanoida	Paracalanidae	IO-SP	564	353	N	0.261	0.19	0.158	0.004	0.011	-1589.34	13.871	7.852	399.687	7.579	36.474	-0.196
Acartia (Acartiura) longiremis	Arthropoda	Copepoda	Calanoida	Acartiidae	IO-SP	324	186	N	0.34	0.249	0.224	0.014	0.009	-1762.97	18.378	9.857	139.515	16.352	18.735	-0.109
Centropages furcatus	Arthropoda	Copepoda	Calanoida	Centropagidae	IO-SP	215	534	N	0.38	0.238	0.436	0.09	0.11	-1797.32	24.039	9.187	211.541	13.726	31.446	-0.172
Clausocalanus jobei	Arthropoda	Copepoda	Calanoida	Clausocalanidae	IO-SP	199	151	N	0.493	0.288	0.265	0.007	0.022	-1899.21	14.301	9.297	361.666	4.492	38.279	-0.076
Clausocalanus farrani	Arthropoda	Copepoda	Calanoida	Clausocalanidae	IO-SP	79	100	N	0.426	0.282	0.522	0.089	0.1	-1915.14	21.983	6.278	310.497	11.379	36.106	-0.173
Calanus australis	Arthropoda	Copepoda	Calanoida	Calanidae	IO-SP	174	119	N	0.443	0.374	0.228	0.013	0.017	-2075.79	4.828	5.049	303.492	8.214	36.91	-0.084
Calanoides carinatus	Arthropoda	Copepoda	Calanoida	Calanidae	IO-SP	51	422	N	0.298	0.241	0.25	0.016	0.031	-2108.21	13.881	7.179	324.349	12.574	37.363	-0.096
Labidocera acuta	Arthropoda	Copepoda	Calanoida	Pontellidae	IO-SP	61	83	N	0.449	0.274	0.243	0.006	0.019	-2180.43	20.987	7.669	108.169	13.452	27.312	-0.052
Metridia lucens	Arthropoda	Copepoda	Calanoida	Metridinidae	IO-SP	102	654	N	0.358	0.292	0.555	0.088	0.106	-2258.67	12.107	6.329	266.072	15.181	27.833	-0.11
Clausocalanus furcatus	Arthropoda	Copepoda	Calanoida	Clausocalanidae	IO-SP	373	801	N	0.46	0.258	0.365	0.014	0.017	-2280.71	16.392	8.141	159.775	10.835	30.413	-0.235
Calanopia elliptica	Arthropoda	Copepoda	Calanoida	Pontellidae	IO-SP	85	263	Y	0.195	0.284	0.191	0.011	0.017	-2329.6	25.426	7.943	329.616	11.485	33.034	-0.17
Rhincalanus nasutus	Arthropoda	Copepoda	Calanoida	Rhincalanidae	IO-SP	72	293	Y	0.222	0.185	0.413	0.007	0.031	-2361.36	13.782	9.245	217.186	9.693	36.046	-0.174
Subeucalanus crassus	Arthropoda	Copepoda	Calanoida	Eucalanidae	IO-SP	94	266	N	0.362	0.302	0.38	0.01	0.019	-2370.19	16.468	9.483	282.812	11.33	36.165	-0.224
Ctenocalanus vanus	Arthropoda	Copepoda	Calanoida	Clausocalanidae	IO-SP	122	544	N	0.251	0.453	0.538	0.097	0.142	-2485.43	16.503	8.927	279.712	19.315	36.387	-0.028
Temora discaudata	Arthropoda	Copepoda	Calanoida	Temoridae	IO-SP	192	467	N	0.495	0.363	0.27	0.004	0.027	-2570.56	22.045	8.687	169.592	8.816	27.705	-0.206
Canthocalanus pauper	Arthropoda	Copepoda	Calanoida	Calanidae	IO-SP	266	654	N	0.344	0.27	0.413	0.086	0.095	-2599.99	24.58	11.2	310.534	12.037	30.518	-0.223
Subeucalanus subcrassus	Arthropoda	Copepoda	Calanoida	Eucalanidae	IO-SP	88	821	N	0.442	0.325	0.317	0.011	0.008	-2621.3	24.293	12.795	349.935	14.659	30.894	-0.152
Candacia catula	Arthropoda	Copepoda	Calanoida	Candaciidae	IO-SP	62	181	N	0.397	0.323	0.4	0.012	0.039	-2670.06	24.038	7.608	271.919	4.104	13.752	-0.177
Centropages orsinii	Arthropoda	Copepoda	Calanoida	Centropagidae	IO-SP	119	196	Y	0.341	0.286	0.579	0.006	0.02	-2700.38	22.566	7.867	331.101	11.132	35.722	-0.231
Mesocalanus tenuicornis	Arthropoda	Copepoda	Calanoida	Calanidae	IO-SP	72	141	N	0.497	0.453	0.424	0.014	0.032	-2738.2	15.171	7.018	258.893	8.935	29.522	-0.097
Acrocalanus gibber	Arthropoda	Copepoda	Calanoida	Paracalanidae	IO-SP	92	1036	N	0.268	0.208	0.428	0.083	0.104	-2778.05	24.865	8.436	405.716	17.162	33.003	-0.174
Mecynocera clausi	Arthropoda	Copepoda	Calanoida	Paracalanidae	IO-SP	312	1058	N	0.606	0.418	0.274	0.011	0.022	-2800.48	15.262	9.167	302.181	8.937	29.763	-0.047
Calanoides acutus	Arthropoda	Copepoda	Calanoida	Calanidae	IO-SP	107	1029	N	0.418	0.226	0.207	0.006	0.017	-2869.19	5.642	6.063	145.47	25.178	36.157	-0.023
Undinula vulgaris	Arthropoda	Copepoda	Calanoida	Calanidae	IO-SP	207	460	N	0.43	0.23	0.26	0.01	0.015	-2872.65	20.6	8.886	131.082	5.758	32.616	0.046
Paracalanus aculeatus	Arthropoda	Copepoda	Calanoida	Paracalanidae	IO-SP	238	1312	N	0.344	0.21	0.231	0.009	0.022	-2898	23.94	7.97	284.467	12.877	31.538	-0.169
Labidocera minuta	Arthropoda	Copepoda	Calanoida	Pontellidae	IO-SP	50	75	N	0.379	0.403	0.583	0.089	0.105	-2964.73	24.592	6.897	309.997	1.787	16.598	-0.078
Calocalanus plumulosus	Arthropoda	Copepoda	Calanoida	Paracalanidae	IO-SP	74	740	Y	0.326	0.276	0.524	0.012	0.033	-2986.3	22.728	7.529	268.963	12.295	33.916	-0.088
Pleuromamma piseki	Arthropoda	Copepoda	Calanoida	Metridinidae	IO-SP	76	119	N	0.524	0.267	0.225	0.004	0.027	-2990.9	13.39	7.181	241.22	7.92	35.232	-0.171
Pleuromamma borealis	Arthropoda	Copepoda	Calanoida	Metridinidae	IO-SP	79	323	N	0.47	0.356	0.473	0.011	0.024	-2996.67	13.977	11.07	302.554	7.679	28.585	-0.077
Nannocalanus minor	Arthropoda	Copepoda	Calanoida	Calanidae	IO-SP	363	1139	N	0.489	0.454	0.588	0.096	0.123	-3000.29	14.166	7.749	307.752	8.081	30.986	-0.018
Rhincalanus gigas	Arthropoda	Copepoda	Calanoida	Rhincalanidae	IO-SP	117	2164	N	0.435	0.372	0.364	0.013	0.022	-3009.45	7.871	6.001	139.897	24.403	27.479	-0.005
Candacia ethiopica	Arthropoda	Copepoda	Calanoida	Candaciidae	IO-SP	94	59	N	0.444	0.298	0.503	0.101	0.1	-3029.49	14.229	5.803	363.233	2.117	37.992	-0.258
Candacia discaudata	Arthropoda	Copepoda	Calanoida	Candaciidae	IO-SP	50	123	N	0.185	0.251	0.193	0.09	0.102	-3066.4	23.31	6.932	398.66	2.235	14.027	-0.159
Cosmocalanus darwinii	Arthropoda	Copepoda	Calanoida	Calanidae	IO-SP	165	71	N	0.6	0.341	0.237	0.008	0.018	-3090.33	19.653	6.7	321.949	3.656	17.017	-0.309
Candacia truncata	Arthropoda	Copepoda	Calanoida	Candaciidae	IO-SP	51	138	N	0.367	0.333	0.502	0.092	0.112	-3090.45	23.863	5.658	307.182	7.29	15.599	-0.086
Acrocalanus gracilis	Arthropoda	Copepoda	Calanoida	Paracalanidae	IO-SP	84	439	N	0.303	0.322	0.366	0.09	0.104	-3092.43	25.338	9.44	254.128	11.399	17.127	-0.207
Acartia (Acartia) negligens	Arthropoda	Copepoda	Calanoida	Acartiidae	IO-SP	1171	453	N	0.390667	0.297	0.559	0.084	0.096	-3100.34	14.847	10.354	346.826	11.12	36.246	-0.005
Candacia bipinnata	Arthropoda	Copepoda	Calanoida	Candaciidae	IO-SP	65	71	N	0.53	0.31	0.504	0.015	0.032	-3113.28	17.838	6.745	309.311	6.89	31.895	-0.056
Clausocalanus pergens	Arthropoda	Copepoda	Calanoida	Clausocalanidae	IO-SP	88	174	Y	0.258	0.302	0.356	0.015	0.024	-3123.66	17.577	7.625	278.94	14.426	29.824	-0.119
Lucicutia flavicornis	Arthropoda	Copepoda	Calanoida	Lucicutiidae	IO-SP	181	1060	Y	0.339	0.237	0.614	0.006	0.017	-3152.98	20.294	7.097	253.364	11.754	32.037	0.012
Ctenocalanus citer	Arthropoda	Copepoda	Calanoida	Clausocalanidae	IO-SP	108	1576	N	0.61	0.473	0.595	0.02	0.024	-3185.29	8.829	4.918	166.983	24.111	36.747	0.054
Calanus simillimus	Arthropoda	Copepoda	Calanoida	Calanidae	IO-SP	415	3193	N	0.453	0.24	0.234	0.005	0.016	-3190.33	7.255	5.963	123.438	24.31	23.216	0.041
Clausocalanus arcuicornis	Arthropoda	Copepoda	Calanoida	Clausocalanidae	IO-SP	351	1880	N	0.538	0.406	0.29	0.012	0.032	-3192.38	19.455	7.778	314.198	13.635	29.114	-0.009
Clausocalanus laticeps	Arthropoda	Copepoda	Calanoida	Clausocalanidae	IO-SP	125	1667	N	0.339	0.287	0.436	0.098	0.102	-3244.4	7.767	5.86	94.511	21.896	24.426	0.012
Pleuromamma abdominalis	Arthropoda	Copepoda	Calanoida	Metridinidae	IO-SP	123	580	N	0.386	0.334	0.594	0.088	0.107	-3244.51	11.531	9.097	418.132	8.738	33.031	-0.117
Neocalanus tonsus	Arthropoda	Copepoda	Calanoida	Calanidae	IO-SP	188	531	N	0.31	0.228	0.36	0.088	0.099	-3247.96	12.045	6.491	238.735	17.113	33.514	0.134
Neocalanus gracilis	Arthropoda	Copepoda	Calanoida	Calanidae	IO-SP	54	422	N	0.481	0.445	0.364	0.02	0.016	-3277.99	13.265	7.931	296.85	6.697	34.323	-0.143
Clausocalanus brevipes	Arthropoda	Copepoda	Calanoida	Clausocalanidae	IO-SP	118	1590	N	0.477	0.305	0.459	0.01	0.021	-3288.29	11.168	5.704	123.597	22.518	33.845	0.091
Pleuromamma gracilis	Arthropoda	Copepoda	Calanoida	Metridinidae	IO-SP	207	504	N	0.258	0.226	0.19	0.011	0.018	-3297.82	12.848	7.634	288.233	10.058	33.512	-0.14
Delibus nudus	Arthropoda	Copepoda	Calanoida	Paracalanidae	IO-SP	50	512	N	0.361	0.277	0.171	0.006	0.027	-3352.17	22.717	6.034	332.44	19.764	29.918	-0.15
Centropages bradyi	Arthropoda	Copepoda	Calanoida	Centropagidae	IO-SP	55	74	N	0.294	0.228	0.364	0.093	0.095	-3375.85	12.015	7.209	231.315	5.181	33.62	-0.07
Calocalanus pavo	Arthropoda	Copepoda	Calanoida	Paracalanidae	IO-SP	95	1179	N	0.29	0.28	0.575	0.09	0.113	-3403.43	21.723	7.322	247.05	13.383	33.72	-0.113
Penilia avirostris	Arthropoda	Branchiopoda	Ctenopoda	Sididae	IO-SP	239	220	N	0.507	0.489	0.537	0.093	0.11	-1408.37	22.12	10.567	390.887	2.69	20.392	-0.062
Oithona atlantica	Arthropoda	Copepoda	Cyclopoida	Oithonidae	IO-SP	167	67	N	0.269	0.295	0.392	0.088	0.111	-1394.78	9.453	7.83	250.063	4.902	21.225	-0.189
Corycaeus crassiusculus	Arthropoda	Copepoda	Cyclopoida	Corycaeidae	IO-SP	207	80	N	0.321	0.288	0.275	0.006	0.014	-3105.57	17.836	7.211	318.532	7.565	28.558	-0.15
Oncaea mediterranea	Arthropoda	Copepoda	Cyclopoida	Oncaeidae	IO-SP	138	83	N	0.236	0.203	0.152	0.012	0.024	-3210.05	17.61	6.934	318.93	15.43	35.294	-0.022
Oithona setigera	Arthropoda	Copepoda	Cyclopoida	Oithonidae	IO-SP	52	89	N	0.141	0.262	0.041	0.089	0.088	-2239.39	12.989	7.056	125.206	13.073	24.742	-0.012
Onychocorycaeus catus	Arthropoda	Copepoda	Cyclopoida	Corycaeidae	IO-SP	70	106	N	0.307	0.296	0.43	0.087	0.09	-2065.48	23.131	8.507	385.752	2.213	11.858	-0.19
Triconia conifera	Arthropoda	Copepoda	Cyclopoida	Oncaeidae	IO-SP	82	109	N	0.34	0.23	0.26	0.01	0.03	-2382.58	11.774	6.785	119.357	12.711	29.863	-0.086
Oncaea clevei	Arthropoda	Copepoda	Cyclopoida	Oncaeidae	IO-SP	138	137	Y	0.384	0.476	0.367	0.022	0.021	-1840.1	21.805	7.308	278.016	3.236	35.149	-0.237
Copilia mirabilis	Arthropoda	Copepoda	Cyclopoida	Sapphirinidae	IO-SP	50	147	N	0.325	0.295	0.397	0.096	0.105	-2756.32	20.571	7.331	56.128	4.138	27.729	-0.039
Onychocorycaeus pacificus	Arthropoda	Copepoda	Cyclopoida	Corycaeidae	IO-SP	75	148	N	0.573	0.294	0.313	0.007	0.013	-1353.63	21.084	5.69	252.267	2.335	14.624	-0.099
Onychocorycaeus agilis	Arthropoda	Copepoda	Cyclopoida	Corycaeidae	IO-SP	109	154	N	0.347	0.279	0.238	0.014	0.024	-1326.34	18.583	6.939	214.702	2.4	32.215	-0.055
Oithona decipiens	Arthropoda	Copepoda	Cyclopoida	Oithonidae	IO-SP	155	158	Y	0.278	0.352	0.247	0.009	0.017	-2928.92	14.712	5.063	289.432	11.605	36.277	-0.118
Ditrichocorycaeus asiaticus	Arthropoda	Copepoda	Cyclopoida	Corycaeidae	IO-SP	58	165	N	0.307	0.282	0.185	0.009	0.027	-1348.27	22.239	8.206	410.976	2.322	13.998	-0.061
Farranula concinna	Arthropoda	Copepoda	Cyclopoida	Corycaeidae	IO-SP	106	169	N	0.36	0.351	0.335	0.014	0.026	-3198.42	23.238	7.737	91.914	2.294	18.743	-0.217
Oithona nana	Arthropoda	Copepoda	Cyclopoida	Oithonidae	IO-SP	95	172	N	0.417	0.428	0.357	0.024	0.044	-1620.43	14.532	4.261	313.748	16.81	18.949	-0.026
Ditrichocorycaeus lubbocki	Arthropoda	Copepoda	Cyclopoida	Corycaeidae	IO-SP	111	172	N	0.524	0.308	0.213	0.01	0.032	-1487.47	19.346	4.274	306.174	2.087	26.043	0
Oithona simplex	Arthropoda	Copepoda	Cyclopoida	Oithonidae	IO-SP	51	179	N	0.358	0.289	0.318	0.007	0.018	-1264.93	23.738	6.934	390.591	2.85	10.231	-0.1
Oncaea venusta	Arthropoda	Copepoda	Cyclopoida	Oncaeidae	IO-SP	783	198	N	0.345	0.242	0.289	0.012	0.036	-2656.37	17.555	7.173	346.698	4.745	32.521	-0.083
Dioithona rigida	Arthropoda	Copepoda	Cyclopoida	Oithonidae	IO-SP	83	202	N	0.285	0.23	0.175	0.012	0.029	-1051.22	10.145	9.274	376.788	2.316	30.579	-0.09
Farranula gibbula	Arthropoda	Copepoda	Cyclopoida	Corycaeidae	IO-SP	243	229	Y	0.148	0.265	0.072	0.008	0.011	-2133.11	20.976	6.949	243.4	4.161	21.882	-0.26
Ditrichocorycaeus dahli	Arthropoda	Copepoda	Cyclopoida	Corycaeidae	IO-SP	87	230	N	0.494	0.384	0.245	0.014	0.027	-1233.48	20.3	5.061	321.444	2.748	16.451	-0.056
Corycaeus speciosus	Arthropoda	Copepoda	Cyclopoida	Corycaeidae	IO-SP	195	237	Y	0.368	0.33	0.38	0.017	0.017	-2838.32	21.026	8.033	357.602	3.657	32.848	-0.198
Oncaea media	Arthropoda	Copepoda	Cyclopoida	Oncaeidae	IO-SP	419	262	N	0.345	0.304	0.327	0.011	0.01	-3009.12	15.68	9.594	344.884	5.092	32.893	-0.105
Oithona plumifera	Arthropoda	Copepoda	Cyclopoida	Oithonidae	IO-SP	338	366	N	0.48	0.373	0.258	0.006	0.016	-2134.33	19.154	7.389	256.036	11.556	35.298	-0.091
Oithona similis	Arthropoda	Copepoda	Cyclopoida	Oithonidae	IO-SP	571	4609	N	0.07	0.199	0.039	0.089	0.086	-2687.96	9.115	9.41	176.315	18.532	20.001	0.076
Nematoscelis megalops	Arthropoda	Malacostraca	Euphausiacea	Euphausiidae	IO-SP	103	60	N	0.428	0.368	0.302	0.015	0.022	-2731.82	15.504	4.406	281.227	17.033	30.945	-0.04
Euphausia frigida	Arthropoda	Malacostraca	Euphausiacea	Euphausiidae	IO-SP	97	502	N	0.42	0.288	0.26	0.009	0.017	-4086.49	16.217	4.716	95.27	24.654	26.194	0.052
Euphausia vallentini	Arthropoda	Malacostraca	Euphausiacea	Euphausiidae	IO-SP	67	570	N	0.343	0.213	0.152	0.013	0.024	-4322.38	12.487	5.616	170.966	20.656	21.981	0.098
Thysanoessa macrura	Arthropoda	Malacostraca	Euphausiacea	Euphausiidae	IO-SP	272	3068	N	0.27	0.23	0.26	0.01	0.01	-4153.39	14.111	6.212	136.744	24.458	25.293	0.09
Microsetella norvegica	Arthropoda	Copepoda	Harpacticoida	Ectinosomatidae	IO-SP	155	286	N	0.369	0.307	0.558	0.084	0.099	-1325.84	13.629	9.069	308.656	18.759	27.256	-0.193
Euterpina acutifrons	Arthropoda	Copepoda	Harpacticoida	Tachidiidae	IO-SP	220	738	N	0.232	0.256	0.199	0.091	0.099	-1188.75	20.386	8.767	362.779	12.878	37.799	-0.137
Macrosetella gracilis	Arthropoda	Copepoda	Harpacticoida	Miraciidae	IO-SP	193	843	N	0.424	0.495	0.48	0.102	0.102	-2435.55	22.583	12.568	309.097	10.879	31.73	-0.036
Microsetella rosea	Arthropoda	Copepoda	Harpacticoida	Ectinosomatidae	IO-SP	115	1713	N	0.233	0.446	0.295	0.11	0.104	-3227.27	21.446	11.958	454.791	17.655	30.987	-0.073
Pseudevadne tergestina	Arthropoda	Branchiopoda	Onychopoda	Podonidae	IO-SP	193	92	Y	0.357	0.361	0.507	0.1	0.11	-1407.77	22.15	7.627	538.891	4.525	15.621	-0.268
Evadne spinifera	Arthropoda	Branchiopoda	Onychopoda	Podonidae	IO-SP	60	142	N	0.221	0.232	0.275	0.087	0.096	-3774.02	9.663	5.351	51.609	2.427	18.883	-0.06
Eukrohnia hamata	Chaetognatha	Sagittoidea	Phragmophora	Eukrohniidae	IO-SP	156	935	N	0.593	0.327	0.254	0.007	0.031	-4485.36	14.896	7.294	136.976	19.268	20.139	0.013
Limacina retroversa	Mollusca	Gastropoda	Pteropoda	Limacinidae	IO-SP	222	2073	Y	0.291	0.262	0.47	0.011	0.016	-3306.57	9.787	7.428	205.072	14.498	27.456	-0.193
Themisto gaudichaudii	Arthropoda	Malacostraca	Amphipoda	Hyperiidae	IO-SA	90	994	N	0.485	0.365	0.287	0.011	0.016	-3127.6	7.741	4.527	74.273	19.252	22.832	0.024
Paracalanus parvus	Arthropoda	Copepoda	Calanoida	Paracalanidae	IO-SA	741	1356	N	0.258	0.218	0.348	0.085	0.089	-2039.26	17.547	8.372	186.025	11.122	19.641	-0.053
Calanoides carinatus	Arthropoda	Copepoda	Calanoida	Calanidae	IO-SA	722	422	N	0.4	0.154	0.284	0.007	0.009	-2108.21	13.881	7.179	324.349	12.574	37.363	-0.096
Temora stylifera	Arthropoda	Copepoda	Calanoida	Temoridae	IO-SA	91	253	N	0.292	0.277	0.193	0.007	0.015	-2202.67	17.763	12.661	134.249	7.311	36.499	0.021
Acrocalanus longicornis	Arthropoda	Copepoda	Calanoida	Paracalanidae	IO-SA	54	295	N	0.286	0.238	0.176	0.011	0.026	-2253.65	25.765	7.75	327.817	17.051	33.757	0.113
Metridia lucens	Arthropoda	Copepoda	Calanoida	Metridinidae	IO-SA	102	654	N	0.512	0.346	0.323	0.022	0.015	-2258.67	12.107	6.329	266.072	15.181	27.833	-0.11
Clausocalanus furcatus	Arthropoda	Copepoda	Calanoida	Clausocalanidae	IO-SA	151	801	Y	0.382	0.328	0.425	0.009	0.015	-2280.71	16.392	8.141	159.775	10.835	30.413	-0.235
Calanus propinquus	Arthropoda	Copepoda	Calanoida	Calanidae	IO-SA	126	202	N	0.606	0.232	0.262	0.019	0.016	-2326.25	6.728	8.143	149.906	25.832	38.054	-0.034
Pleuromamma robusta	Arthropoda	Copepoda	Calanoida	Metridinidae	IO-SA	62	242	N	0.369	0.406	0.349	0.097	0.1	-2422.21	13.247	9.138	262.795	14.682	31.604	-0.139
Ctenocalanus vanus	Arthropoda	Copepoda	Calanoida	Clausocalanidae	IO-SA	71	544	Y	0.419	0.406	0.623	0.022	0.032	-2485.43	16.503	8.927	279.712	19.315	36.387	-0.028
Metridia gerlachei	Arthropoda	Copepoda	Calanoida	Metridinidae	IO-SA	64	81	N	0.402	0.188	0.262	0.026	0.023	-2529.96	9.741	9.944	134.099	25.75	37.974	-0.069
Clausocalanus paululus	Arthropoda	Copepoda	Calanoida	Clausocalanidae	IO-SA	55	104	Y	0.436	0.411	0.474	0.02	0.041	-2648	17.056	5.091	269.097	12.999	28.739	-0.006
Paraeuchaeta antarctica	Arthropoda	Copepoda	Calanoida	Euchaetidae	IO-SA	134	85	N	0.521	0.254	0.245	0.015	0.024	-2658.85	15.21	10.074	181.426	25.588	35.655	-0.19
Heterorhabdus austrinus	Arthropoda	Copepoda	Calanoida	Heterorhabdidae	IO-SA	50	133	Y	0.284	0.387	0.26	0.029	0.023	-2752.34	7.949	6.993	175.79	23.141	37.065	0.098
Mecynocera clausi	Arthropoda	Copepoda	Calanoida	Paracalanidae	IO-SA	115	1058	Y	0.43	0.363	0.502	0.01	0.011	-2800.48	15.262	9.167	302.181	8.937	29.763	-0.047
Calanoides acutus	Arthropoda	Copepoda	Calanoida	Calanidae	IO-SA	162	1029	N	0.494	0.321	0.269	0.016	0.016	-2869.19	5.642	6.063	145.47	25.178	36.157	-0.023
Undinula vulgaris	Arthropoda	Copepoda	Calanoida	Calanidae	IO-SA	90	460	N	0.286	0.207	0.232	0.008	0.015	-2872.65	20.6	8.886	131.082	5.758	32.616	0.046
Paracalanus aculeatus	Arthropoda	Copepoda	Calanoida	Paracalanidae	IO-SA	73	1312	N	0.368	0.262	0.355	0.009	0.014	-2898	23.94	7.97	284.467	12.877	31.538	-0.169
Calanus agulhensis	Arthropoda	Copepoda	Calanoida	Calanidae	IO-SA	689	288	N	0.323	0.083	0.151	0.007	0.005	-2963.67	11.044	9.672	273.657	23.702	38.346	-0.219
Nannocalanus minor	Arthropoda	Copepoda	Calanoida	Calanidae	IO-SA	121	1139	Y	0.474	0.382	0.529	0.004	0.021	-3000.29	14.166	7.749	307.752	8.081	30.986	-0.018
Rhincalanus gigas	Arthropoda	Copepoda	Calanoida	Rhincalanidae	IO-SA	197	2164	N	0.529	0.345	0.267	0.015	0.015	-3009.45	7.871	6.001	139.897	24.403	27.479	-0.005
Acartia (Acartia) negligens	Arthropoda	Copepoda	Calanoida	Acartiidae	IO-SA	1171	183	Y	0.451	0.395	0.507	0.006	0.021	-3100.34	14.847	10.354	346.826	11.12	36.246	-0.005
Euchaeta marina	Arthropoda	Copepoda	Calanoida	Euchaetidae	IO-SA	90	537	N	0.526	0.386	0.44	0.01	0.022	-3124.86	17.766	8.606	248.891	7.522	34.692	0.032
Lucicutia flavicornis	Arthropoda	Copepoda	Calanoida	Lucicutiidae	IO-SA	84	1060	N	0.477	0.367	0.449	0.009	0.024	-3152.98	20.294	7.097	253.364	11.754	32.037	0.012
Ctenocalanus citer	Arthropoda	Copepoda	Calanoida	Clausocalanidae	IO-SA	54	1576	N	0.478	0.319	0.309	0.005	0.037	-3185.29	8.829	4.918	166.983	24.111	36.747	0.054
Calanus simillimus	Arthropoda	Copepoda	Calanoida	Calanidae	IO-SA	329	3193	N	0.453	0.303	0.241	0.012	0.008	-3190.33	7.255	5.963	123.438	24.31	23.216	0.041
Clausocalanus arcuicornis	Arthropoda	Copepoda	Calanoida	Clausocalanidae	IO-SA	70	1880	N	0.419	0.432	0.493	0.086	0.102	-3192.38	19.455	7.778	314.198	13.635	29.114	-0.009
Clausocalanus laticeps	Arthropoda	Copepoda	Calanoida	Clausocalanidae	IO-SA	191	1667	N	0.535	0.359	0.292	0.007	0.013	-3244.4	7.767	5.86	94.511	21.896	24.426	0.012
Neocalanus gracilis	Arthropoda	Copepoda	Calanoida	Calanidae	IO-SA	61	422	N	0.485	0.396	0.428	0.015	0.025	-3277.99	13.265	7.931	296.85	6.697	34.323	-0.143
Clausocalanus brevipes	Arthropoda	Copepoda	Calanoida	Clausocalanidae	IO-SA	56	1590	N	0.507	0.379	0.345	0.007	0.023	-3288.29	11.168	5.704	123.597	22.518	33.845	0.091
Pleuromamma gracilis	Arthropoda	Copepoda	Calanoida	Metridinidae	IO-SA	68	504	N	0.395	0.441	0.485	0.087	0.107	-3297.82	12.848	7.634	288.233	10.058	33.512	-0.14
Calocalanus pavo	Arthropoda	Copepoda	Calanoida	Paracalanidae	IO-SA	68	1179	N	0.476	0.331	0.429	0.009	0.031	-3403.43	21.723	7.322	247.05	13.383	33.72	-0.113
Lucicutia ovalis	Arthropoda	Copepoda	Calanoida	Lucicutiidae	IO-SA	56	189	Y	0.364	0.397	0.421	0.011	0.037	-3626.92	14.884	8.007	299.649	20.383	36.608	-0.117
Scolecithrix danae	Arthropoda	Copepoda	Calanoida	Scolecitrichidae	IO-SA	86	411	N	0.427	0.334	0.333	0.015	0.021	-3906.03	17.952	7.25	240.314	6.146	27.423	-0.096
Oithona setigera	Arthropoda	Copepoda	Cyclopoida	Oithonidae	IO-SA	80	89	Y	0.13	0.296	0.259	0.022	0.028	-2239.39	12.989	7.056	125.206	13.073	24.742	-0.012
Triconia conifera	Arthropoda	Copepoda	Cyclopoida	Oncaeidae	IO-SA	83	109	Y	0.257	0.488	0.355	0.033	0.02	-2382.58	11.774	6.785	119.357	12.711	29.863	-0.086
Oithona frigida	Arthropoda	Copepoda	Cyclopoida	Oithonidae	IO-SA	98	189	Y	0.17	0.174	0.119	0.013	0.012	-1935.96	9.353	7.519	172.533	24.391	31.807	0.031
Oncaea venusta	Arthropoda	Copepoda	Cyclopoida	Oncaeidae	IO-SA	109	198	Y	0.166	0.346	0.273	0.02	0.023	-2656.37	17.555	7.173	346.698	4.745	32.521	-0.083
Oncaea media	Arthropoda	Copepoda	Cyclopoida	Oncaeidae	IO-SA	106	262	Y	0.156	0.404	0.302	0.013	0.031	-3009.12	15.68	9.594	344.884	5.092	32.893	-0.105
Oithona plumifera	Arthropoda	Copepoda	Cyclopoida	Oithonidae	IO-SA	119	366	Y	0.142	0.288	0.276	0.015	0.03	-2134.33	19.154	7.389	256.036	11.556	35.298	-0.091
Oithona similis	Arthropoda	Copepoda	Cyclopoida	Oithonidae	IO-SA	369	4609	N	0.527	0.37	0.274	0.009	0.018	-2687.96	9.115	9.41	176.315	18.532	20.001	0.076
Euphausia superba	Arthropoda	Malacostraca	Euphausiacea	Euphausiidae	IO-SA	80	57	N	0.355	0.24	0.248	0.036	0.025	-2925.27	2.901	7.774	41.403	26.601	38.233	-0.186
Euphausia frigida	Arthropoda	Malacostraca	Euphausiacea	Euphausiidae	IO-SA	55	502	N	0.431	0.312	0.271	0.013	0.025	-4086.49	16.217	4.716	95.27	24.654	26.194	0.052
Thysanoessa macrura	Arthropoda	Malacostraca	Euphausiacea	Euphausiidae	IO-SA	105	3068	N	0.543	0.273	0.316	0.01	0.014	-4153.39	14.111	6.212	136.744	24.458	25.293	0.09
Microsetella norvegica	Arthropoda	Copepoda	Harpacticoida	Ectinosomatidae	IO-SA	50	286	Y	0.273	0.307	0.406	0.015	0.022	-1325.84	13.629	9.069	308.656	18.759	27.256	-0.193
Macrosetella gracilis	Arthropoda	Copepoda	Harpacticoida	Miraciidae	IO-SA	79	843	N	0.448	0.343	0.395	0.008	0.024	-2435.55	22.583	12.568	309.097	10.879	31.73	-0.036
Microsetella rosea	Arthropoda	Copepoda	Harpacticoida	Ectinosomatidae	IO-SA	67	1713	N	0.5	0.366	0.489	0.01	0.018	-3227.27	21.446	11.958	454.791	17.655	30.987	-0.073
Limacina retroversa	Mollusca	Gastropoda	Pteropoda	Limacinidae	IO-SA	50	2073	N	0.512	0.246	0.311	0.01	0.036	-3306.57	9.787	7.428	205.072	14.498	27.456	-0.193
Aglaura hemistoma	Cnidaria	Hydrozoa	Trachymedusae	Rhopalonematidae	IO-SA	64	50	Y	0.173	0.15	0.338	0.017	0.026	-1301	22.882	6.591	292.839	7.878	29.48	-0.065
Hyperia galba	Arthropoda	Malacostraca	Amphipoda	Hyperiidae	IO-NA	125	55	N	0.33	0.21	0.28	0.02	0.024	-1489.91	8.217	8.611	229.251	6.576	31.051	-0.071
Themisto gaudichaudii	Arthropoda	Malacostraca	Amphipoda	Hyperiidae	IO-NA	994	776	Y	0.036	0.193	0.156	0.007	0.005	-3127.6	7.741	4.527	74.273	19.252	22.832	0.024
Pseudosagitta maxima	Chaetognatha	Sagittoidea	Aphragmophora	Sagittidae	IO-NA	71	139	Y	0.097	0.285	0.327	0.02	0.022	-2578.95	8.628	4.392	130.865	16.2	24.586	-0.048
Parvocalanus crassirostris	Arthropoda	Copepoda	Calanoida	Paracalanidae	IO-NA	120	54	N	0.258	0.365	0.264	0.103	0.097	-1001.82	16.48	5.808	375.781	5.013	19.469	0.125
Acartia (Acartiura) clausi	Arthropoda	Copepoda	Calanoida	Acartiidae	IO-NA	402	901	Y	0.089	0.533	0.132	0.008	0.01	-1320.47	14.847	10.354	346.826	11.12	36.246	-0.005
Temora turbinata	Arthropoda	Copepoda	Calanoida	Temoridae	IO-NA	496	197	N	0.42	0.22	0.24	0.01	0.032	-1573.12	19.51	0.974	242.258	10.838	25.384	0.003
Centropages furcatus	Arthropoda	Copepoda	Calanoida	Centropagidae	IO-NA	534	87	N	0.396	0.572	0.279	0.101	0.085	-1797.32	24.039	9.187	211.541	13.726	31.446	-0.172
Scolecithricella minor	Arthropoda	Copepoda	Calanoida	Scolecitrichidae	IO-NA	252	1445	Y	0.139	0.618	0.192	0.01	0.014	-1802.64	8.076	7.263	166.19	14.827	21.168	-0.128
Paracalanus parvus	Arthropoda	Copepoda	Calanoida	Paracalanidae	IO-NA	1356	836	N	0.216	0.564	0.234	0.086	0.085	-2039.26	17.547	8.372	186.025	11.122	19.641	-0.053
Microcalanus pygmaeus	Arthropoda	Copepoda	Calanoida	Clausocalanidae	IO-NA	154	80	Y	0.246	0.563	0.326	0.024	0.022	-2055.57	10.228	6.32	319.934	16.468	20.274	-0.085
Calanus finmarchicus	Arthropoda	Copepoda	Calanoida	Calanidae	IO-NA	135	74373	Y	0.15	0.509	0.266	0.011	0.007	-2062.48	9.701	10.058	231.57	13.434	29.346	-0.172
Calanoides carinatus	Arthropoda	Copepoda	Calanoida	Calanidae	IO-NA	422	1645	Y	0.152	0.452	0.122	0.01	0.007	-2108.21	13.881	7.179	324.349	12.574	37.363	-0.096
Aetideus armatus	Arthropoda	Copepoda	Calanoida	Aetideidae	IO-NA	161	892	Y	0.206	0.619	0.285	0.011	0.01	-2200.84	13.934	7.888	168.13	13.011	31.898	-0.176
Temora stylifera	Arthropoda	Copepoda	Calanoida	Temoridae	IO-NA	253	1390	N	0.187	0.41	0.278	0.089	0.091	-2202.67	17.763	12.661	134.249	7.311	36.499	0.021
Acrocalanus longicornis	Arthropoda	Copepoda	Calanoida	Paracalanidae	IO-NA	295	90	N	0.383	0.428	0.227	0.093	0.091	-2253.65	25.765	7.75	327.817	17.051	33.757	0.113
Metridia lucens	Arthropoda	Copepoda	Calanoida	Metridinidae	IO-NA	654	26361	Y	0.059	0.229	0.179	0.008	0.003	-2258.67	12.107	6.329	266.072	15.181	27.833	-0.11
Clausocalanus furcatus	Arthropoda	Copepoda	Calanoida	Clausocalanidae	IO-NA	801	393	N	0.435	0.598	0.331	0.096	0.089	-2280.71	16.392	8.141	159.775	10.835	30.413	-0.235
Subeucalanus pileatus	Arthropoda	Copepoda	Calanoida	Eucalanidae	IO-NA	74	55	N	0.546	0.561	0.426	0.043	0.024	-2302.42	16.741	9.089	226.585	18.693	21.702	-0.095
Rhincalanus nasutus	Arthropoda	Copepoda	Calanoida	Rhincalanidae	IO-NA	293	1739	Y	0.226	0.631	0.206	0.009	0.007	-2361.36	13.782	9.245	217.186	9.693	36.046	-0.174
Subeucalanus crassus	Arthropoda	Copepoda	Calanoida	Eucalanidae	IO-NA	266	999	Y	0.143	0.507	0.154	0.008	0.007	-2370.19	16.468	9.483	282.812	11.33	36.165	-0.224
Pleuromamma robusta	Arthropoda	Copepoda	Calanoida	Metridinidae	IO-NA	242	7871	Y	0.107	0.426	0.194	0.016	0.012	-2422.21	13.247	9.138	262.795	14.682	31.604	-0.139
Pontellina plumata	Arthropoda	Copepoda	Calanoida	Pontellidae	IO-NA	142	128	N	0.422	0.524	0.324	0.1	0.094	-2469.79	21.064	5.691	242.815	7.455	33.142	-0.138
Ctenocalanus vanus	Arthropoda	Copepoda	Calanoida	Clausocalanidae	IO-NA	544	430	Y	0.295	0.574	0.215	0.023	0.008	-2485.43	16.503	8.927	279.712	19.315	36.387	-0.028
Clausocalanus paululus	Arthropoda	Copepoda	Calanoida	Clausocalanidae	IO-NA	104	82	N	0.619	0.664	0.401	0.111	0.095	-2648	17.056	5.091	269.097	12.999	28.739	-0.006
Mesocalanus tenuicornis	Arthropoda	Copepoda	Calanoida	Calanidae	IO-NA	141	1122	Y	0.208	0.589	0.3	0.008	0.014	-2738.2	15.171	7.018	258.893	8.935	29.522	-0.097
Mecynocera clausi	Arthropoda	Copepoda	Calanoida	Paracalanidae	IO-NA	1058	1675	Y	0.388	0.649	0.31	0.008	0.008	-2800.48	15.262	9.167	302.181	8.937	29.763	-0.047
Undinula vulgaris	Arthropoda	Copepoda	Calanoida	Calanidae	IO-NA	460	898	Y	0.322	0.483	0.345	0.008	0.008	-2872.65	20.6	8.886	131.082	5.758	32.616	0.046
Paracalanus aculeatus	Arthropoda	Copepoda	Calanoida	Paracalanidae	IO-NA	1312	84	N	0.415	0.536	0.384	0.103	0.088	-2898	23.94	7.97	284.467	12.877	31.538	-0.169
Calocalanus styliremis	Arthropoda	Copepoda	Calanoida	Paracalanidae	IO-NA	308	108	N	0.381	0.63	0.377	0.101	0.094	-2920.86	21.382	7.878	265.42	14.41	33.407	-0.015
Calocalanus plumulosus	Arthropoda	Copepoda	Calanoida	Paracalanidae	IO-NA	740	57	N	0.442	0.624	0.396	0.108	0.087	-2986.3	22.728	7.529	268.963	12.295	33.916	-0.088
Pleuromamma piseki	Arthropoda	Copepoda	Calanoida	Metridinidae	IO-NA	119	2356	Y	0.334	0.674	0.223	0.01	0.011	-2990.9	13.39	7.181	241.22	7.92	35.232	-0.171
Pleuromamma borealis	Arthropoda	Copepoda	Calanoida	Metridinidae	IO-NA	323	7922	Y	0.269	0.56	0.238	0.01	0.005	-2996.67	13.977	11.07	302.554	7.679	28.585	-0.077
Nannocalanus minor	Arthropoda	Copepoda	Calanoida	Calanidae	IO-NA	1139	7533	N	0.363	0.654	0.264	0.09	0.087	-3000.29	14.166	7.749	307.752	8.081	30.986	-0.018
Candacia ethiopica	Arthropoda	Copepoda	Calanoida	Candaciidae	IO-NA	59	606	Y	0.369	0.596	0.228	0.022	0.016	-3029.49	14.229	5.803	363.233	2.117	37.992	-0.258
Acartia (Acartia) negligens	Arthropoda	Copepoda	Calanoida	Acartiidae	IO-NA	453	211	N	0.28	0.15	0.12	0	0.01	-3100.34	14.847	10.354	346.826	11.12	36.246	-0.005
Candacia bipinnata	Arthropoda	Copepoda	Calanoida	Candaciidae	IO-NA	71	184	Y	0.398	0.593	0.279	0.022	0.024	-3113.28	17.838	6.745	309.311	6.89	31.895	-0.056
Clausocalanus pergens	Arthropoda	Copepoda	Calanoida	Clausocalanidae	IO-NA	174	83	N	0.355	0.629	0.364	0.099	0.101	-3123.66	17.577	7.625	278.94	14.426	29.824	-0.119
Euchaeta marina	Arthropoda	Copepoda	Calanoida	Euchaetidae	IO-NA	537	1389	N	0.329	0.646	0.294	0.089	0.088	-3124.86	17.766	8.606	248.891	7.522	34.692	0.032
Lucicutia flavicornis	Arthropoda	Copepoda	Calanoida	Lucicutiidae	IO-NA	1060	213	N	0.447	0.645	0.431	0.095	0.093	-3152.98	20.294	7.097	253.364	11.754	32.037	0.012
Scolecithrix bradyi	Arthropoda	Copepoda	Calanoida	Scolecitrichidae	IO-NA	70	128	N	0.435	0.692	0.417	0.104	0.098	-3154.04	19.402	8.853	253.491	4.285	35.33	-0.063
Clausocalanus arcuicornis	Arthropoda	Copepoda	Calanoida	Clausocalanidae	IO-NA	1880	391	N	0.44	0.684	0.357	0.092	0.086	-3192.38	19.455	7.778	314.198	13.635	29.114	-0.009
Pleuromamma abdominalis	Arthropoda	Copepoda	Calanoida	Metridinidae	IO-NA	580	4097	N	0.303	0.669	0.244	0.087	0.087	-3244.51	11.531	9.097	418.132	8.738	33.031	-0.117
Neocalanus gracilis	Arthropoda	Copepoda	Calanoida	Calanidae	IO-NA	422	3378	Y	0.29	0.642	0.229	0.007	0.006	-3277.99	13.265	7.931	296.85	6.697	34.323	-0.143
Pleuromamma gracilis	Arthropoda	Copepoda	Calanoida	Metridinidae	IO-NA	504	6284	Y	0.283	0.644	0.204	0.006	0.007	-3297.82	12.848	7.634	288.233	10.058	33.512	-0.14
Heterorhabdus papilliger	Arthropoda	Copepoda	Calanoida	Heterorhabdidae	IO-NA	144	702	Y	0.336	0.689	0.291	0.013	0.014	-3299.85	12.899	8.62	326.151	8.768	37.252	-0.079
Pleuromamma xiphias	Arthropoda	Copepoda	Calanoida	Metridinidae	IO-NA	165	1093	Y	0.338	0.701	0.269	0.008	0.009	-3323.19	14.001	5.568	301.825	7.274	34.162	-0.147
Delibus nudus	Arthropoda	Copepoda	Calanoida	Paracalanidae	IO-NA	512	50	N	0.423	0.629	0.26	0.107	0.091	-3352.17	22.717	6.034	332.44	19.764	29.918	-0.15
Centropages bradyi	Arthropoda	Copepoda	Calanoida	Centropagidae	IO-NA	50	1152	Y	0.447	0.582	0.312	0.017	0.023	-3375.85	12.015	7.209	231.315	5.181	33.62	-0.07
Calocalanus pavo	Arthropoda	Copepoda	Calanoida	Paracalanidae	IO-NA	1179	172	N	0.406	0.592	0.383	0.097	0.087	-3403.43	21.723	7.322	247.05	13.383	33.72	-0.113
Rhincalanus cornutus	Arthropoda	Copepoda	Calanoida	Rhincalanidae	IO-NA	324	261	N	0.433	0.555	0.417	0.096	0.092	-3498.98	18.546	7.151	192.027	7.048	29.368	0.03
Haloptilus longicornis	Arthropoda	Copepoda	Calanoida	Augaptilidae	IO-NA	124	113	N	0.312	0.574	0.389	0.115	0.109	-3570.36	18.35	7.366	276.978	17.961	37.177	-0.08
Candacia bispinosa	Arthropoda	Copepoda	Calanoida	Candaciidae	IO-NA	72	162	N	0.457	0.667	0.307	0.1	0.105	-3652.77	17.144	5.626	296.293	5.536	36.088	-0.034
Acartia (Acartia) danae	Arthropoda	Copepoda	Calanoida	Acartiidae	IO-NA	1171	471	N	0.385	0.622	0.286	0.093	0.085	-3769.57	19.844	8.617	272.805	10.377	28.373	-0.021
Pareucalanus attenuatus	Arthropoda	Copepoda	Calanoida	Eucalanidae	IO-NA	486	225	N	0.35	0.59	0.321	0.094	0.086	-3802.43	20.708	7.433	229.509	8.93	34.375	-0.185
Euchaeta media	Arthropoda	Copepoda	Calanoida	Euchaetidae	IO-NA	56	133	N	0.468	0.74	0.352	0.106	0.101	-3882.38	17.64	4.751	187.186	8.327	32.682	0.003
Scolecithrix danae	Arthropoda	Copepoda	Calanoida	Scolecitrichidae	IO-NA	411	879	N	0.344	0.632	0.323	0.089	0.088	-3906.03	17.952	7.25	240.314	6.146	27.423	-0.096
Neocalanus robustior	Arthropoda	Copepoda	Calanoida	Calanidae	IO-NA	119	154	N	0.416	0.621	0.351	0.097	0.098	-3949.93	15.584	6.423	317.263	6.359	34.853	-0.068
Candacia pachydactyla	Arthropoda	Copepoda	Calanoida	Candaciidae	IO-NA	75	235	N	0.431	0.635	0.382	0.095	0.097	-4182.02	18.999	8.173	145.167	4.787	29.303	0.056
Penilia avirostris	Arthropoda	Branchiopoda	Ctenopoda	Sididae	IO-NA	220	688	Y	0.147	0.336	0.151	0.008	0.006	-1408.37	22.12	10.567	390.887	2.69	20.392	-0.062
Copilia mirabilis	Arthropoda	Copepoda	Cyclopoida	Sapphirinidae	IO-NA	147	63	N	0.407	0.514	0.365	0.112	0.089	-2756.32	20.571	7.331	56.128	4.138	27.729	-0.039
Oncaea mediterranea	Arthropoda	Copepoda	Cyclopoida	Oncaeidae	IO-NA	83	80	Y	0.391	0.548	0.387	0.044	0.029	-3210.05	17.61	6.934	318.93	15.43	35.294	-0.022
Oncaea media	Arthropoda	Copepoda	Cyclopoida	Oncaeidae	IO-NA	262	92	N	0.318	0.422	0.35	0.117	0.105	-3009.12	15.68	9.594	344.884	5.092	32.893	-0.105
Oithona nana	Arthropoda	Copepoda	Cyclopoida	Oithonidae	IO-NA	172	124	N	0.278	0.487	0.245	0.103	0.101	-1620.43	14.532	4.261	313.748	16.81	18.949	-0.026
Oncaea venusta	Arthropoda	Copepoda	Cyclopoida	Oncaeidae	IO-NA	198	125	N	0.38	0.431	0.398	0.1	0.103	-2656.37	17.555	7.173	346.698	4.745	32.521	-0.083
Oithona plumifera	Arthropoda	Copepoda	Cyclopoida	Oithonidae	IO-NA	366	174	N	0.334	0.438	0.275	0.112	0.09	-2134.33	19.154	7.389	256.036	11.556	35.298	-0.091
Corycaeus speciosus	Arthropoda	Copepoda	Cyclopoida	Corycaeidae	IO-NA	237	220	N	0.334	0.421	0.31	0.098	0.09	-2838.32	21.026	8.033	357.602	3.657	32.848	-0.198
Oithona setigera	Arthropoda	Copepoda	Cyclopoida	Oithonidae	IO-NA	89	564	Y	0.391	0.541	0.371	0.012	0.016	-2239.39	12.989	7.056	125.206	13.073	24.742	-0.012
Triconia conifera	Arthropoda	Copepoda	Cyclopoida	Oncaeidae	IO-NA	109	813	Y	0.189	0.575	0.29	0.011	0.019	-2382.58	11.774	6.785	119.357	12.711	29.863	-0.086
Oithona similis	Arthropoda	Copepoda	Cyclopoida	Oithonidae	IO-NA	4609	3566	Y	0.019	0.191	0.14	0.007	0.006	-2687.96	9.115	9.41	176.315	18.532	20.001	0.076
Thysanoessa macrura	Arthropoda	Malacostraca	Euphausiacea	Euphausiidae	IO-NA	89	112	N	0.25	0.16	0.26	0.01	0.04	-4153.39	14.111	6.212	136.744	24.458	25.293	0.09
Nematoscelis megalops	Arthropoda	Malacostraca	Euphausiacea	Euphausiidae	IO-NA	60	290	Y	0.35	0.491	0.252	0.095	0.095	-2731.82	15.504	4.406	281.227	17.033	30.945	-0.04
Clytemnestra scutellata	Arthropoda	Copepoda	Harpacticoida	Peltidiidae	IO-NA	142	139	Y	0.232	0.35	0.351	0.022	0.023	-1679.08	16.466	8.976	76.777	2.693	17.65	0.049
Macrosetella gracilis	Arthropoda	Copepoda	Harpacticoida	Miraciidae	IO-NA	843	192	N	0.384	0.611	0.369	0.094	0.094	-2435.55	22.583	12.568	309.097	10.879	31.73	-0.036
Microsetella norvegica	Arthropoda	Copepoda	Harpacticoida	Ectinosomatidae	IO-NA	286	310	Y	0.225	0.481	0.198	0.017	0.01	-1325.84	13.629	9.069	308.656	18.759	27.256	-0.193
Euterpina acutifrons	Arthropoda	Copepoda	Harpacticoida	Tachidiidae	IO-NA	738	440	Y	0.234	0.488	0.153	0.013	0.004	-1188.75	20.386	8.767	362.779	12.878	37.799	-0.137
Evadne spinifera	Arthropoda	Branchiopoda	Onychopoda	Podonidae	IO-NA	142	77	N	0.379	0.362	0.129	0.027	0.015	-3774.02	9.663	5.351	51.609	2.427	18.883	-0.06
Eukrohnia hamata	Chaetognatha	Sagittoidea	Phragmophora	Eukrohniidae	IO-NA	935	294	Y	0.038	0.185	0.237	0.013	0.021	-4485.36	14.896	7.294	136.976	19.268	20.139	0.013
Limacina retroversa	Mollusca	Gastropoda	Pteropoda	Limacinidae	IO-NA	2073	31475	Y	0.088	0.157	0.216	0.005	0.005	-3306.57	9.787	7.428	205.072	14.498	27.456	-0.193
Trilobatus sacculifer	Foraminifera	Globothalamea	Rotaliida	Globigerinidae	IO-NA	57	80	Y	0.294	0.519	0.358	0.106	0.103	-4962.5	16.842	5.63	228.256	9.093	36.496	-0.112
Globigerinoides ruber	Foraminifera	Globothalamea	Rotaliida	Globigerinidae	IO-NA	56	101	Y	0.264	0.52	0.366	0.022	0.021	-4208.49	15.606	8.35	223.361	8.491	36.706	-0.071
Globigerinella siphonifera	Foraminifera	Globothalamea	Rotaliida	Globigerinidae	IO-NA	56	107	Y	0.27	0.466	0.351	0.105	0.107	-3763.97	17.422	5.167	200.051	11.21	36.278	-0.101
Turborotalita quinqueloba	Foraminifera	Globothalamea	Rotaliida	Globigerinidae	IO-NA	50	115	Y	0.13	0.4	0.401	0.13	0.107	-4500.94	7.658	4.591	94.779	11.132	37.502	0.009
Globigerina bulloides	Foraminifera	Globothalamea	Rotaliida	Globigerinidae	IO-NA	87	118	N	0.26	0.35	0.27	0.109	0.104	-4251.3	17.249	0.116	461.962	17.611	22.181	-0.189
Themisto gaudichaudii	Arthropoda	Malacostraca	Amphipoda	Hyperiidae	IO-AR	994	495	N	0.045	0.104	0.088	0.088	0.084	-3127.6	7.741	4.527	74.273	19.252	22.832	0.024
Scolecithricella minor	Arthropoda	Copepoda	Calanoida	Scolecitrichidae	IO-AR	252	596	N	0.241	0.264	0.242	0.086	0.088	-1802.64	8.076	7.263	166.19	14.827	21.168	-0.128
Microcalanus pygmaeus	Arthropoda	Copepoda	Calanoida	Clausocalanidae	IO-AR	154	508	Y	0.092	0.283	0.115	0.009	0.003	-2055.57	10.228	6.32	319.934	16.468	20.274	-0.085
Calanus finmarchicus	Arthropoda	Copepoda	Calanoida	Calanidae	IO-AR	135	5454	Y	0.195	0.381	0.244	0.019	0.007	-2062.48	9.701	10.058	231.57	13.434	29.346	-0.172
Aetideus armatus	Arthropoda	Copepoda	Calanoida	Aetideidae	IO-AR	161	132	Y	0.137	0.195	0.125	0.009	0.01	-2200.84	13.934	7.888	168.13	13.011	31.898	-0.176
Metridia lucens	Arthropoda	Copepoda	Calanoida	Metridinidae	IO-AR	654	739	N	0.165	0.148	0.119	0.005	0.006	-2258.67	12.107	6.329	266.072	15.181	27.833	-0.11
Rhincalanus nasutus	Arthropoda	Copepoda	Calanoida	Rhincalanidae	IO-AR	293	100	N	0.081	0.113	0.102	0.091	0.086	-2361.36	13.782	9.245	217.186	9.693	36.046	-0.174
Pleuromamma robusta	Arthropoda	Copepoda	Calanoida	Metridinidae	IO-AR	242	240	N	0.135	0.205	0.101	0.091	0.088	-2422.21	13.247	9.138	262.795	14.682	31.604	-0.139
Oithona atlantica	Arthropoda	Copepoda	Cyclopoida	Oithonidae	IO-AR	67	134	Y	0.101	0.182	0.08	0.03	0.004	-1394.78	9.453	7.83	250.063	4.902	21.225	-0.189
Oithona similis	Arthropoda	Copepoda	Cyclopoida	Oithonidae	IO-AR	4609	845	Y	0.019	0.121	0.06	0.004	0.001	-2687.96	9.115	9.41	176.315	18.532	20.001	0.076
Microsetella norvegica	Arthropoda	Copepoda	Harpacticoida	Ectinosomatidae	IO-AR	286	172	Y	0.119	0.208	0.096	0.016	0.01	-1325.84	13.629	9.069	308.656	18.759	27.256	-0.193
Eukrohnia hamata	Chaetognatha	Sagittoidea	Phragmophora	Eukrohniidae	IO-AR	935	432	Y	0.026	0.12	0.073	0.006	0.001	-4485.36	14.896	7.294	136.976	19.268	20.139	0.013
Limacina retroversa	Mollusca	Gastropoda	Pteropoda	Limacinidae	IO-AR	2073	1101	N	0.141	0.115	0.134	0.003	0.004	-3306.57	9.787	7.428	205.072	14.498	27.456	-0.193
Globigerina bulloides	Foraminifera	Globothalamea	Rotaliida	Globigerinidae	IO-AR	87	50	Y	0.08	0.13	0.11	0.008	0.023	-4251.3	17.249	0.116	461.962	17.611	22.181	-0.189
Turborotalita quinqueloba	Foraminifera	Globothalamea	Rotaliida	Globigerinidae	IO-AR	50	97	N	0.181	0.205	0.195	0.104	0.097	-4500.94	7.658	4.591	94.779	11.132	37.502	0.009

## Sheet: variable descriptor
Column heading	Description	Notes				Column heading	Description	Notes
Species	Species designation confirmed from WoRMS					Species	Species designation confirmed from WoRMS
Phylum	Phylum designation confirmed from WoRMS					Phylum	Phylum designation confirmed from WoRMS
Class	Class designation confirmed from WoRMS					Class	Class designation confirmed from WoRMS
Order	Order designation confirmed from WoRMS					Order	Order designation confirmed from WoRMS
Family	Family designation confirmed from WoRMS					Family	Family designation confirmed from WoRMS
Area	Paired-area comparison between the seven ocean basins.	Each comparison is a paired 2 character code that relates to each ocean basin.North Atlantic (NA), North Pacific (NP), South Atlantic (SA), South Pacific (SP), Indian Ocean (IO), Arctic Ocean (AR) and Southern Ocean (SO). For example a paired area comparison between South Atlantic and South Pacific would SA-SP				IONA	Evidence of niche divergence between Indian Ocean and North Atlantic	Niche conservatism (0)
Div-Con	Confirmed evidence of Niche Divergence	Y' = Yes & 'N' = No evidence of niche divergence				IONP	Evidence of niche divergence between Indian Ocean and North Pacific	Niche Divergence (1)
N1	Number of occurrences in area 1					IOSA	Evidence of niche divergence between Indian Ocean and South Atlantic	No presence (NA)
N2	Number of occurrences in area 2					IOSP	Evidence of niche divergence between Indian Ocean and South Pacific
D	True niche overlap (Schoener's D)					NANP	Evidence of niche divergence between North Atlantic and North Pacific
D25	Estimated niche overlap with a resampled sampling size of 25 observations in each paired area					NASA	Evidence of niche divergence between North Atlantic and South Atlantic
D50	Estimated niche overlap with a resampled sampling size of 50 observations in each paired area					NASP	Evidence of niche divergence between North Atlantic and South Pacific
D100	Estimated niche overlap with a resampled sampling size of 100 observations in each paired area					NPSA	Evidence of niche divergence between North Pacific and South Atlantic
D250	Estimated niche overlap with a resampled sampling size of 250 observations in each paired area					NPSP	Evidence of niche divergence between North Pacific and South Pacific
D500	Estimated niche overlap with a resampled sampling size of 500 observations in each paired area					SASP	Evidence of niche divergence between South Atlantic and South Pacific
D750	Estimated niche overlap with a resampled sampling size of 750 observations in each paired area					Sea.temperature...C.	Mean sea temperature of a species niche
D1000	Estimated niche overlap with a resampled sampling size of1000 observations in each paired area					Sea.temperature.SD	Standard deviation of sea temperature niche
BG_D1	Background mean null model distribution inarea 1					Chlorophyll.a..mg.m..3.	Mean chlorophyll-a of a species niche
BG_D2	Background mean null model distribution in area 2					Chl.a.SD	Standard deviation of chlorophyll-a niche
BG_Dsd1	Standard deviation for the null model distribution in area 1					Nitrate..¬µmol.kg.1.	Mean nitrate of a species niche
BG_Dsd2	Standard deviation for the null model distribution in area 2					Nitrate.SD	Standard deviation of nitrate niche
Bathymetry	Mean Bathymetric depth of species niche (m)					Mixed.Layer.Depth..m.	Mean Mixed Laer Depth of a species niche
Temperature	Mean temperature of species niche (°C)					MLD.SD	Standard deviation of MLD niche
Chlorophyll-a	Mean Chlorophyll-a of species niche (mg m −3)					Depth..m.	Mean Depth of a species niche
Mixed Layer Depth	Mean Mixed Layer Depth of species niche (m)					Depth.SD	Standard deviation of Depth niche
Nitrate	Mean Nitrate of species niche (µmol kg-1)					Salinity..unitless.	Mean salinity of a species niche
Salinity	Mean Salinity of species niche (unitless)					Salinity.SD	Standard deviation of salinity niche
Wind Stress	Mean Wind Stress of species niche (N m-2)					AUC	The Area under the curve (AUC) of the MaxEnt models	Scaled between 0-1
						chl -a	Variable imprtance of chlorophyll-a from MaxEnt models	Relative percentage
						Depth	Variable importance of Bathymetry depth from MaxEnt models	of co-variates
						MLD	Variable importance of Mixed Layer Depth from MaxEnt models
						Nitrate	Variable importance of nitrate from MaxEnt models
						Salinity	Variable importance of Salinity depth from MaxEnt models
						Sea Temperature	Variable importance of Sea temperature from MaxEnt models
