# Supplementary material for: Global Variation in Zooplankton Niche Divergence Across Ocean Basins
Source: Ecol Lett. 2025 Feb 20;28(2):e70089. doi: 10.1111/ele.70089 (PMC11841027; doi:10.1111/ele.70089)
Supplement: Supplementary file 3 — Table S3. [file ELE-28-0-s003.csv]

Section	Subsection	Slement	Value
Overview	Authorship	Study title	Global variation in zooplankton niche divergence across ocean basins
Overview	Authorship	Author names	Niall McGinty & Andrew Irwin
Overview	Authorship	Contact	nmcginty@dal.ca
Overview	Model objective	Model objective	Mapping / interpolation
Overview	Model objective	Target output	Niche divergence between ocean basins
Overview	Focal Taxon	Focal Taxon	Mesozooplankton, mainly calanoid coeppods
Overview	Location	Location	Global
Overview	Scale of Analysis	Spatial extent	0, 360, -68, 78 (xmin, xmax, ymin, ymax)
Overview	Scale of Analysis	Spatial resolution	0.5 degree
Overview	Scale of Analysis	Temporal extent	1951-present
Overview	Scale of Analysis	Temporal resolution	NA
Overview	Scale of Analysis	Boundary	rectangle
Overview	Biodiversity data	Observation type	field survey
Overview	Biodiversity data	Response data type	Presence/pseudo-absence
Overview	Predictors	Predictor types	Climatic, environmental
Overview	Hypotheses	Hypotheses	We assess the level of niche overlap of same species populaions across different ocean basins
Overview	Assumptions	Model assumptions	Species niche populations are conserved globally and do not differ significantly (diverged) Species data are free from observational bias (sampling bias, imperfect detection) Species retain their niches across space and time
Overview	Algorithms	Modelling techniques	Ensembles of models using Maximum Entropy, Generalised linear (GLM) and Generalised additive models (GAM)
Overview	Algorithms	Model complexity	Default settings from biomod2 package, no interacting terms and smoothing parameter in the GAM is set to 4 to minimise overfitting.
Overview	Algorithms	Model averaging	We combined all bivariate models using all the species coordinates to form ensemble predictions
Overview	Workflow	Model workflow	Weakly correlated predictors were used (with Pearson's correlation < 0.7) Ensemble predictions from SDMs were derived using weighted means Predictive model performance was assessed using block sampling
Overview	Software	Software	R v.4.3.3
Overview	Software	Code availability	upon request to Niall McGinty (nmcginty@dal.ca )
Overview	Software	Data availability	Data are available here https://zenodo.org/records/5101349
Data	Biodiversity data	Taxon names	Listed in Supplementray Table 2
Data	Biodiversity data	Ecological level	Species
Data	Biodiversity data	Sample size	Listed for each species/lineages in Supplementray table 2
Data	Biodiversity data	Cleaning	We only kept lineages that had at least 50 presence points in two ocean basins (100 total)
Data	Biodiversity data	Absence data	Target group approach to generate pseudo-absences
Data	Biodiversity data	Errors and biases	Resampling of observations for different sampling sizes
Data	Data partitioning	Training data	All the data was used for final predictions
Data	Data partitioning	Validation data	The models were evaluated using block resampling with a 10-fold cross-validation (80% for the calibration and 20% for the evaluation)
Data	Data partitioning	Test data	we pooled the suitability values of the hold-out (20%) data from the ten replicates. The suitability values obtained for the occurrence points sampled in multiple replicates were averaged across replicates. This generated a vector of suitability values independent from the model used to calibrate the models, with a size roughly equal (as some occurrence points may not have been sampled in any of …
Data	Predictor variables	Predictor variables	Ocean Temperature, Salinity, Nitrate, Mixed Layer Depth, Bathyemtry, chlorophyll-a, dissolved oxygen and Wind Stress
Data	Predictor variables	Data sources	See Supplementray table 1
Data	Predictor variables	Spatial extent	180, 180, 60, 90 (xmin, xmax, ymin, ymax)
Data	Predictor variables	Spatial resolution	1 degree
Data	Predictor variables	Coordinate reference system	WGS84 (EPSG: 4326)
Data	Predictor variables	Temporal extent	1960-1990
Data	Transfer data	Data sources	See Supplementray table 1
Data	Transfer data	Spatial extent	180, 180, 60, 90 (xmin, xmax, ymin, ymax)
Data	Transfer data	Spatial resolution	1 degree
Data	Transfer data	Temporal extent	1950 - present
Model	Variable pre-selection	Variable pre-selection	Weakly correlated predictors were used (with Pearson correlation < 0,7)
Model	Multicollinearity	Multicollinearity	We computed Pearsons correlations among the 8 biotic and abiotic (using 10,000 background points) and removed highly correlated variables
Model	Model settings	Model settings (fitting)	default settings from biomod2 package were used
Model	Model estimates	Coefficients	We did not analyse model coefficients
Model	Model estimates	Variable importance	The variable importance of the ensembles were used
Model	Model selection - model averaging - ensembles	Model selection	Only bivariate models having a CBI of > 0.3 were kept
Model	Model selection - model averaging - ensembles	Model averaging	weighted model average based on each algorithms CBI
Model	Model selection - model averaging - ensembles	Model ensembles	Resulting enembles used
Model	Analysis and Correction of non-independence	Spatial autocorrelation	Model residuals were not explicitly tested for spatial dependence
Model	Threshold selection	Threshold selection	We used the threshold that maximises the sum of sensitivity and specificity
Assessment	Performance statistics	Performance on training data	TSS, and Continuous Boyce index
Prediction	Prediction output	Prediction unit	weighted mean of each environmental parameter using the logistic probability as a weighting parameter
Prediction	Uncertainty quantification	Algorithmic uncertainty
Prediction	Uncertainty quantification	Input data uncertainty
Prediction	Uncertainty quantification	Parameter uncertainty
Prediction	Uncertainty quantification	Scenario uncertainty
Prediction	Uncertainty quantification	Novel environments
